# Supplementary material for: Radiative cooling assisted self-sustaining and highly efficient moisture energy harvesting
Source: Nat Commun. 2024 Jul 19;15:6100. doi: 10.1038/s41467-024-50396-9 (PMC11271565; doi:10.1038/s41467-024-50396-9)
Supplement: Supplementary file 5 — Source data [file 41467_2024_50396_MOESM5_ESM.xlsx]

## Sheet: Fig. 1d
Time	Voltage		Time	Temperature		Time	RH		Time	Solar irradiance
h	V		h	°C		h	%		h	W m−2
0	0.81498		0	22.1836		0	37.7		0	0
0.00278	0.81491		0.01667	22.6572		0.08333	37.6		0.01667	0
0.00556	0.81483		0.03333	21.9511		0.16667	42.41		0.03333	0
0.00833	0.81473		0.05	23.1368		0.25	42.99		0.05	0
0.01111	0.81462		0.06667	22.7751		0.33333	42.88		0.06667	0
0.01389	0.81457		0.08333	22.7394		0.41667	42.71		0.08333	0
0.01667	0.81447		0.1	22.3923		0.5	43.24		0.1	0
0.01944	0.81437		0.11667	22.1354		0.58333	44.03		0.11667	0
0.02222	0.81431		0.13333	22.1318		0.66667	44.5		0.13333	0
0.025	0.81425		0.15	21.567		0.75	44.98		0.15	0
0.02778	0.81418		0.16667	21.9		0.83333	45.34		0.16667	0
0.03056	0.81411		0.18333	22.1467		0.91667	45.77		0.18333	0
0.03333	0.81404		0.2	22.0513		1	45.9		0.2	0
0.03611	0.81391		0.21667	22.4003		1.08333	45.91		0.21667	0
0.03889	0.81383		0.23333	22.7644		1.16667	46.11		0.23333	0
0.04167	0.81375		0.25	22.342		1.25	46.4		0.25	0
0.04444	0.81366		0.26667	22.1107		1.33333	46.87		0.26667	0
0.04722	0.81353		0.28333	22.066		1.41667	47.44		0.28333	0
0.05	0.81343		0.3	22.6028		1.5	47.63		0.3	0
0.05278	0.81331		0.31667	22.5324		1.58333	47.78		0.31667	0
0.05556	0.81325		0.33333	22.9223		1.66667	47.5		0.33333	0
0.05833	0.81319		0.35	22.4888		1.75	47.9		0.35	0
0.06111	0.81315		0.36667	22.4769		1.83333	48.86		0.36667	0
0.06389	0.81315		0.38333	22.3455		1.91667	48.31		0.38333	0
0.06667	0.81311		0.4	22.1747		2	49.03		0.4	0
0.06944	0.81302		0.41667	22.2798		2.08333	49.12		0.41667	0
0.07222	0.81302		0.43333	22.1999		2.16667	49.57		0.43333	0
0.075	0.81299		0.45	22.43		2.25	50.66		0.45	0
0.07778	0.81294		0.46667	22.4233		2.33333	50.09		0.46667	0
0.08056	0.81287		0.48333	21.9891		2.41667	50.67		0.48333	0
0.08333	0.81293		0.5	21.5324		2.5	50.91		0.5	0
0.08611	0.81291		0.51667	21.5607		2.58333	51.14		0.51667	0
0.08889	0.81289		0.53333	21.4104		2.66667	51.24		0.53333	0
0.09167	0.81285		0.55	22.0456		2.75	51.24		0.55	0
0.09444	0.81278		0.56667	21.8727		2.83333	51.46		0.56667	0
0.09722	0.81272		0.58333	21.81		2.91667	51.49		0.58333	0
0.1	0.81265		0.6	21.9788		3	51.12		0.6	0
0.10278	0.81259		0.61667	22.2747		3.08333	51.37		0.61667	0
0.10556	0.81251		0.63333	22.7003		3.16667	51.53		0.63333	0
0.10833	0.8124		0.65	21.8451		3.25	51.78		0.65	0
0.11111	0.81213		0.66667	21.4937		3.33333	52.38		0.66667	0
0.11389	0.81215		0.68333	21.6456		3.41667	53.3		0.68333	0
0.11667	0.81214		0.7	21.8721		3.5	52.52		0.7	0
0.11944	0.81215		0.71667	22.5179		3.58333	53.01		0.71667	0
0.12222	0.81209		0.73333	22.4968		3.66667	53.01		0.73333	0
0.125	0.81204		0.75	21.935		3.75	53.91		0.75	0
0.12778	0.81197		0.76667	22.0278		3.83333	55.12		0.76667	0
0.13056	0.81189		0.78333	21.9051		3.91667	55.8		0.78333	0
0.13333	0.81184		0.8	22.3437		4	56.46		0.8	0
0.13611	0.81176		0.81667	22.0797		4.08333	57.59		0.81667	0
0.13889	0.81165		0.83333	22.2437		4.16667	58.3		0.83333	0
0.14167	0.81156		0.85	21.6364		4.25	58.48		0.85	0
0.14444	0.8115		0.86667	22.0085		4.33333	57.92		0.86667	0
0.14722	0.81143		0.88333	21.893		4.41667	58.64		0.88333	0
0.15	0.81133		0.9	21.9526		4.5	59.47		0.9	0
0.15278	0.81121		0.91667	22.3911		4.58333	60.67		0.91667	0
0.15556	0.81113		0.93333	21.9175		4.66667	61.82		0.93333	0
0.15833	0.81101		0.95	21.6111		4.75	62.94		0.95	0
0.16111	0.8109		0.96667	22.324		4.83333	63.74		0.96667	0
0.16389	0.8108		0.98333	22.1103		4.91667	64.3		0.98333	0
0.16667	0.81072		1	22.0097		5	64.9		1	0
0.16944	0.81065		1.01667	21.959		5.08333	65.28		1.01667	0
0.17222	0.8106		1.03333	22.2168		5.16667	66.32		1.03333	0
0.175	0.81052		1.05	22.0975		5.25	66.68		1.05	0
0.17778	0.81043		1.06667	21.537		5.33333	67.09		1.06667	0
0.18056	0.81034		1.08333	21.8311		5.41667	67.59		1.08333	0
0.18333	0.81027		1.1	22.2952		5.5	67.48		1.1	0
0.18611	0.81024		1.11667	22.0433		5.58333	67.12		1.11667	0
0.18889	0.81016		1.13333	21.2872		5.66667	67.32		1.13333	0
0.19167	0.81012		1.15	21.9478		5.75	66.67		1.15	0
0.19444	0.81001		1.16667	22.2035		5.83333	65.43		1.16667	0
0.19722	0.80995		1.18333	21.375		5.91667	64.62		1.18333	0
0.2	0.80986		1.2	21.9057		6	63.8		1.2	0
0.20278	0.8098		1.21667	21.6937		6.08333	64.6		1.21667	0
0.20556	0.80972		1.23333	21.3899		6.16667	64.26		1.23333	0
0.20833	0.80965		1.25	21.6342		6.25	65.58		1.25	0
0.21111	0.80965		1.26667	21.1789		6.33333	66.3		1.26667	0
0.21389	0.80961		1.28333	21.5294		6.41667	66.85		1.28333	0
0.21667	0.80955		1.3	21.3976		6.5	67.21		1.3	0
0.21944	0.80947		1.31667	21.343		6.58333	67.06		1.31667	0
0.22222	0.80939		1.33333	21.6011		6.66667	66.99		1.33333	0
0.225	0.80936		1.35	20.4891		6.75	67.12		1.35	0
0.22778	0.8093		1.36667	21.1808		6.83333	66.77		1.36667	0
0.23056	0.80925		1.38333	21.2816		6.91667	66.98		1.38333	0
0.23333	0.80924		1.4	21.1452		7	67.18		1.4	0
0.23611	0.80922		1.41667	21.4011		7.08333	67.33		1.41667	0
0.23889	0.80921		1.43333	21.4322		7.16667	67.46		1.43333	0
0.24167	0.80919		1.45	21.0613		7.25	66.69		1.45	0
0.24444	0.80914		1.46667	21.0997		7.33333	67.13		1.46667	0
0.24722	0.8091		1.48333	20.6836		7.41667	67.19		1.48333	0
0.25	0.80907		1.5	21.1295		7.5	67.66		1.5	0
0.25278	0.80904		1.51667	21.5274		7.58333	67.56		1.51667	0
0.25556	0.809		1.53333	21.0456		7.66667	67.47		1.53333	0
0.25833	0.80893		1.55	21.0137		7.75	67.6		1.55	0
0.26111	0.80886		1.56667	20.7176		7.83333	67.41		1.56667	0
0.26389	0.80881		1.58333	21.3546		7.91667	67.4		1.58333	0
0.26667	0.80869		1.6	21.507		8	67.17		1.6	0
0.26944	0.80861		1.61667	21.4951		8.08333	67.03		1.61667	0
0.27222	0.80853		1.63333	21.5387		8.16667	67.21		1.63333	0
0.275	0.80847		1.65	21.6038		8.25	67.57		1.65	0
0.27778	0.8084		1.66667	21.6147		8.33333	67.64		1.66667	0
0.28056	0.80837		1.68333	21.2654		8.41667	67.6		1.68333	0
0.28333	0.80829		1.7	20.824		8.5	66.97		1.7	0
0.28611	0.80826		1.71667	21.4063		8.58333	67.02		1.71667	0
0.28889	0.8082		1.73333	20.8909		8.66667	67.05		1.73333	0
0.29167	0.8081		1.75	20.3242		8.75	67.3		1.75	0
0.29444	0.80804		1.76667	21.0004		8.83333	67.37		1.76667	0
0.29722	0.80797		1.78333	20.6836		8.91667	67.17		1.78333	0
0.3	0.80788		1.8	20.8058		9	66.47		1.8	0
0.30278	0.80779		1.81667	20.9339		9.08333	66.04		1.81667	0
0.30556	0.80777		1.83333	20.7519		9.16667	65.72		1.83333	0
0.30833	0.80773		1.85	20.3144		9.25	65.38		1.85	0
0.31111	0.80773		1.86667	20.8604		9.33333	65.29		1.86667	0
0.31389	0.80769		1.88333	20.578		9.41667	64.99		1.88333	0
0.31667	0.80765		1.9	20.3767		9.5	64.75		1.9	0
0.31944	0.80761		1.91667	20.8728		9.58333	64.49		1.91667	0
0.32222	0.80758		1.93333	20.5651		9.66667	64.56		1.93333	0
0.325	0.80757		1.95	20.7349		9.75	64.71		1.95	0
0.32778	0.80749		1.96667	20.0694		9.83333	64.82		1.96667	0
0.33056	0.80743		1.98333	20.2752		9.91667	65.67		1.98333	0
0.33333	0.80737		2	20.8037		10	65.67		2	0
0.33611	0.8073		2.01667	20.5928		10.0833	65.4		2.01667	0
0.33889	0.80731		2.03333	20.5311		10.1667	65.14		2.03333	0
0.34167	0.80733		2.05	20.2935		10.25	64.82		2.05	0
0.34444	0.80738		2.06667	20.4103		10.3333	64.55		2.06667	0
0.34722	0.80738		2.08333	20.6992		10.4167	64.62		2.08333	0
0.35	0.80736		2.1	20.5115		10.5	65.03		2.1	0
0.35278	0.8074		2.11667	20.2013		10.5833	64.53		2.11667	0
0.35556	0.80739		2.13333	20.4905		10.6667	64.29		2.13333	0
0.35833	0.8073		2.15	20.3122		10.75	64.21		2.15	0
0.36111	0.80707		2.16667	19.8779		10.8333	63.89		2.16667	0
0.36389	0.80711		2.18333	19.7655		10.9167	63.12		2.18333	0
0.36667	0.80716		2.2	19.7359		11	63.27		2.2	0
0.36944	0.80715		2.21667	20.6124		11.0833	63.32		2.21667	0
0.37222	0.80711		2.23333	20.3925		11.1667	62.78		2.23333	0
0.375	0.80707		2.25	19.99		11.25	62.2		2.25	0
0.37778	0.80703		2.26667	19.9433		11.3333	60.83		2.26667	0
0.38056	0.80699		2.28333	19.9652		11.4167	60.13		2.28333	0
0.38333	0.80696		2.3	20.1115		11.5	58.38		2.3	0
0.38611	0.80692		2.31667	19.4887		11.5833	59.46		2.31667	0
0.38889	0.80687		2.33333	19.8399		11.6667	58.08		2.33333	0
0.39167	0.80684		2.35	19.7925		11.75	59.11		2.35	0
0.39444	0.80682		2.36667	19.5332		11.8333	58.18		2.36667	0
0.39722	0.80679		2.38333	19.957		11.9167	58.66		2.38333	0
0.4	0.80674		2.4	20.5673		12	55.73		2.4	0
0.40278	0.8067		2.41667	19.9287		12.0833	55.95		2.41667	0
0.40556	0.80664		2.43333	19.2631		12.1667	54.47		2.43333	0
0.40833	0.8066		2.45	19.2203		12.25	54.83		2.45	0
0.41111	0.80653		2.46667	19.3981		12.3333	55.24		2.46667	0
0.41389	0.80645		2.48333	19.9285		12.4167	55.43		2.48333	0
0.41667	0.8064		2.5	19.8593		12.5	54.33		2.5	0
0.41944	0.80637		2.51667	19.3392		12.5833	53.51		2.51667	0
0.42222	0.80632		2.53333	19.37		12.6667	53.36		2.53333	0
0.425	0.80627		2.55	19.4075		12.75	53.6		2.55	0
0.42778	0.80625		2.56667	19.7036		12.8333	53.79		2.56667	0
0.43056	0.80625		2.58333	19.7231		12.9167	51.61		2.58333	0
0.43333	0.80622		2.6	19.4548		13	51.13		2.6	0
0.43611	0.80624		2.61667	19.4481		13.0833	52.06		2.61667	0
0.43889	0.80622		2.63333	19.5863		13.1667	51.07		2.63333	0
0.44167	0.80618		2.65	19.279		13.25	52.4		2.65	0
0.44444	0.80614		2.66667	19.4047		13.3333	50.14		2.66667	0
0.44722	0.8061		2.68333	19.3451		13.4167	50.62		2.68333	0
0.45	0.80604		2.7	20.012		13.5	50.14		2.7	0
0.45278	0.80601		2.71667	19.7943		13.5833	51.04		2.71667	0
0.45556	0.80595		2.73333	19.6944		13.6667	50.08		2.73333	0
0.45833	0.80589		2.75	19.392		13.75	49.75		2.75	0
0.46111	0.80586		2.76667	20.2583		13.8333	49.61		2.76667	0
0.46389	0.80583		2.78333	19.1839		13.9167	48.59		2.78333	0
0.46667	0.80579		2.8	19.4762		14	48.34		2.8	0
0.46944	0.80577		2.81667	20.3418		14.0833	47.89		2.81667	0
0.47222	0.80573		2.83333	20.6243		14.1667	46.31		2.83333	0
0.475	0.80572		2.85	19.894		14.25	46.64		2.85	0
0.47778	0.80568		2.86667	19.7307		14.3333	44.62		2.86667	0
0.48056	0.80563		2.88333	19.4354		14.4167	44.89		2.88333	0
0.48333	0.80558		2.9	20.2064		14.5	43.45		2.9	0
0.48611	0.80555		2.91667	19.7794		14.5833	43.6		2.91667	0
0.48889	0.8055		2.93333	19.5627		14.6667	42.97		2.93333	0
0.49167	0.80544		2.95	20.8079		14.75	44.67		2.95	0
0.49444	0.80536		2.96667	20.4992		14.8333	42.68		2.96667	0
0.49722	0.80529		2.98333	19.7112		14.9167	41.68		2.98333	0
0.5	0.80523		3	18.9525		15	41.81		3	0
0.50278	0.80506		3.01667	19.8024		15.0833	39.49		3.01667	0
0.50556	0.80499		3.03333	19.3774		15.1667	40.54		3.03333	0
0.50833	0.80489		3.05	20.0768		15.25	38.26		3.05	0
0.51111	0.80482		3.06667	19.5482		15.3333	38.42		3.06667	0
0.51389	0.80474		3.08333	19.3719		15.4167	41.25		3.08333	0
0.51667	0.80468		3.1	19.1025		15.5	41.4		3.1	0
0.51944	0.80461		3.11667	20.2535		15.5833	39.27		3.11667	0
0.52222	0.80451		3.13333	19.7898		15.6667	38.22		3.13333	0
0.525	0.80444		3.15	19.5874		15.75	41.31		3.15	0
0.52778	0.80433		3.16667	19.611		15.8333	38.01		3.16667	0
0.53056	0.80422		3.18333	19.673		15.9167	38.74		3.18333	0
0.53333	0.80411		3.2	19.4245		16	38.83		3.2	0
0.53611	0.804		3.21667	19.463		16.0833	37.23		3.21667	0
0.53889	0.80389		3.23333	19.2266		16.1667	34.64		3.23333	0
0.54167	0.8038		3.25	19.2707		16.25	35.21		3.25	0
0.54444	0.80373		3.26667	18.9464		16.3333	32.96		3.26667	0
0.54722	0.80366		3.28333	19.2428		16.4167	32.78		3.28333	0
0.55	0.80358		3.3	19.9949		16.5	32.93		3.3	0
0.55278	0.80351		3.31667	19.5885		16.5833	33.5		3.31667	0
0.55556	0.80345		3.33333	19.2197		16.6667	32.73		3.33333	0
0.55833	0.80352		3.35	19.7316		16.75	32.36		3.35	0
0.56111	0.8035		3.36667	19.9206		16.8333	31.71		3.36667	0
0.56389	0.80348		3.38333	19.602		16.9167	31.98		3.38333	0
0.56667	0.80347		3.4	20.0004		17	32.18		3.4	0
0.56944	0.80342		3.41667	20.3381		17.0833	32.6		3.41667	0
0.57222	0.80333		3.43333	20.117		17.1667	32.25		3.43333	0
0.575	0.80333		3.45	20.1191		17.25	31.4		3.45	0
0.57778	0.80326		3.46667	20.0893		17.3333	33.69		3.46667	0
0.58056	0.80321		3.48333	19.7078		17.4167	33.98		3.48333	0
0.58333	0.80315		3.5	19.9702		17.5	34.84		3.5	0
0.58611	0.8031		3.51667	20.0626		17.5833	31.83		3.51667	0
0.58889	0.80304		3.53333	19.7183		17.6667	29.84		3.53333	0
0.59167	0.80301		3.55	20.0486		17.75	32.76		3.55	0
0.59444	0.80297		3.56667	20.3731		17.8333	36.88		3.56667	0
0.59722	0.80289		3.58333	20.1125		17.9167	37.29		3.58333	0
0.6	0.80284		3.6	20.3598		18	36.71		3.6	0
0.60278	0.80268		3.61667	20.3571		18.0833	36.92		3.61667	0
0.60556	0.80277		3.63333	20.2874		18.1667	37.53		3.63333	0
0.60833	0.80269		3.65	20.0119		18.25	36.55		3.65	0
0.61111	0.80268		3.66667	19.7335		18.3333	35.54		3.66667	0
0.61389	0.80248		3.68333	19.8821		18.4167	37.15		3.68333	0
0.61667	0.80254		3.7	19.9663		18.5	37.86		3.7	0
0.61944	0.80252		3.71667	19.2558		18.5833	37.62		3.71667	0
0.62222	0.80249		3.73333	19.7616		18.6667	38.21		3.73333	0
0.625	0.80244		3.75	19.1838		18.75	37		3.75	0
0.62778	0.80242		3.76667	19.3965		18.8333	37.36		3.76667	0
0.63056	0.80248		3.78333	19.5352		18.9167	37.45		3.78333	0
0.63333	0.80252		3.8	19.7638		19	36.19		3.8	0
0.63611	0.80255		3.81667	19.7447		19.0833	37.27		3.81667	0
0.63889	0.80256		3.83333	19.794		19.1667	36.38		3.83333	0
0.64167	0.80256		3.85	19.7741		19.25	36.4		3.85	0
0.64444	0.80255		3.86667	19.8334		19.3333	36.5		3.86667	0
0.64722	0.80255		3.88333	19.5494		19.4167	37.39		3.88333	0
0.65	0.80252		3.9	19.9088		19.5	37.04		3.9	0
0.65278	0.80251		3.91667	19.6017		19.5833	36.41		3.91667	0
0.65556	0.80246		3.93333	19.399		19.6667	35.9		3.93333	0
0.65833	0.80243		3.95	19.3058		19.75	36.64		3.95	0
0.66111	0.80238		3.96667	18.7812		19.8333	36.13		3.96667	0
0.66389	0.80233		3.98333	18.7474		19.9167	34.7		3.98333	0
0.66667	0.80218		4	18.8028		20	36.57		4	0
0.66944	0.80213		4.01667	18.9648		20.0833	37.39		4.01667	0
0.67222	0.80211		4.03333	19.4246		20.1667	37.04		4.03333	0
0.675	0.80208		4.05	19.0848		20.25	36.9		4.05	0
0.67778	0.80209		4.06667	19.0635		20.3333	37.21		4.06667	0
0.68056	0.80196		4.08333	18.6396		20.4167	36.43		4.08333	0
0.68333	0.80189		4.1	18.4402		20.5	37.96		4.1	0
0.68611	0.80182		4.11667	18.591		20.5833	37.42		4.11667	0
0.68889	0.80174		4.13333	18.7254		20.6667	37.68		4.13333	0
0.69167	0.80168		4.15	18.7323		20.75	38.01		4.15	0
0.69444	0.80162		4.16667	18.7865		20.8333	38.59		4.16667	0
0.69722	0.80154		4.18333	18.68		20.9167	38.67		4.18333	0
0.7	0.80148		4.2	18.7887		21	39.37		4.2	0
0.70278	0.8014		4.21667	18.9769		21.0833	39.95		4.21667	0
0.70556	0.8013		4.23333	18.9911		21.1667	40.65		4.23333	0
0.70833	0.80122		4.25	19.0907		21.25	40.88		4.25	0
0.71111	0.80115		4.26667	19.7807		21.3333	41.18		4.26667	0
0.71389	0.80108		4.28333	19.4228		21.4167	41.32		4.28333	0
0.71667	0.80103		4.3	19.278		21.5	41.67		4.3	0
0.71944	0.801		4.31667	18.9577		21.5833	41.92		4.31667	0
0.72222	0.80101		4.33333	18.9829		21.6667	42.6		4.33333	0
0.725	0.80096		4.35	19.114		21.75	42.45		4.35	0
0.72778	0.80099		4.36667	19.0496		21.8333	43.14		4.36667	0
0.73056	0.80106		4.38333	19.0725		21.9167	43.75		4.38333	0
0.73333	0.80112		4.4	19.2964		22	44.13		4.4	0
0.73611	0.80107		4.41667	19.0216		22.0833	45.33		4.41667	0
0.73889	0.80108		4.43333	18.9041		22.1667	45.77		4.43333	0
0.74167	0.80114		4.45	19.0729		22.25	46.2		4.45	0
0.74444	0.80116		4.46667	18.8906		22.3333	47.16		4.46667	0
0.74722	0.80118		4.48333	19.2363		22.4167	47.88		4.48333	0
0.75	0.80117		4.5	18.8498		22.5	48.39		4.5	0
0.75278	0.80117		4.51667	18.8642		22.5833	48.63		4.51667	0
0.75556	0.80116		4.53333	18.4829		22.6667	48.63		4.53333	0
0.75833	0.8011		4.55	18.3765		22.75	49.05		4.55	0
0.76111	0.80106		4.56667	18.4992		22.8333	49.29		4.56667	0
0.76389	0.801		4.58333	18.4502		22.9167	49.4		4.58333	0
0.76667	0.80099		4.6	18.7488		23	49.89		4.6	0
0.76944	0.80097		4.61667	18.8914		23.0833	50.23		4.61667	0
0.77222	0.80097		4.63333	18.7146		23.1667	49.98		4.63333	0
0.775	0.80093		4.65	18.8593		23.25	49.94		4.65	0
0.77778	0.80094		4.66667	18.837		23.3333	50.07		4.66667	0
0.78056	0.80093		4.68333	18.7683		23.4167	50.1		4.68333	0
0.78333	0.80089		4.7	18.9658		23.5	49.54		4.7	0
0.78611	0.80082		4.71667	18.7836		23.5833	49.73		4.71667	0
0.78889	0.80082		4.73333	18.4779		23.6667	49.24		4.73333	0
0.79167	0.80067		4.75	18.215		23.75	48.53		4.75	0
0.79444	0.80079		4.76667	18.0662		23.8333	48.29		4.76667	0
0.79722	0.80079		4.78333	17.7869		23.9167	48.1		4.78333	0
0.8	0.80079		4.8	17.7234		24	48.32		4.8	0
0.80278	0.80081		4.81667	18.6896		24.0833	48.21		4.81667	0
0.80556	0.8008		4.83333	18.4239		24.1667	47.92		4.83333	0
0.80833	0.80072		4.85	18.1305		24.25	47.79		4.85	0
0.81111	0.80077		4.86667	17.8063		24.3333	47.47		4.86667	0
0.81389	0.80076		4.88333	17.9944		24.4167	46.6		4.88333	0
0.81667	0.80047		4.9	18.256		24.5	46.68		4.9	0
0.81944	0.8006		4.91667	17.5604		24.5833	46.53		4.91667	0
0.82222	0.8006		4.93333	17.6223		24.6667	45.67		4.93333	0
0.825	0.80061		4.95	17.7051		24.75	44.93		4.95	0
0.82778	0.80059		4.96667	17.5847		24.8333	45.07		4.96667	0
0.83056	0.80055		4.98333	17.5113		24.9167	44.98		4.98333	0
0.83333	0.80056		5	17.8037		25	45.08		5	0
0.83611	0.80053		5.01667	18.0252		25.0833	45.41		5.01667	0
0.83889	0.80051		5.03333	17.6928		25.1667	45.71		5.03333	0
0.84167	0.80049		5.05	17.7591		25.25	46.16		5.05	0
0.84444	0.80045		5.06667	17.5109		25.3333	46.13		5.06667	0
0.84722	0.8004		5.08333	17.589		25.4167	46.14		5.08333	0
0.85	0.80036		5.1	17.7044		25.5	46.22		5.1	0
0.85278	0.80032		5.11667	17.5468		25.5833	46.21		5.11667	0
0.85556	0.80028		5.13333	17.991		25.6667	46.04		5.13333	0
0.85833	0.80023		5.15	18.2619		25.75	46.12		5.15	0
0.86111	0.80017		5.16667	18.2339		25.8333	46.49		5.16667	0
0.86389	0.80012		5.18333	17.3428		25.9167	45.91		5.18333	0
0.86667	0.80006		5.2	17.9409		26	46.01		5.2	0
0.86944	0.8		5.21667	17.4826		26.0833	46.11		5.21667	0
0.87222	0.79994		5.23333	17.2391		26.1667	46.4		5.23333	0
0.875	0.79988		5.25	17.752		26.25	47.03		5.25	0
0.87778	0.79984		5.26667	17.0308		26.3333	47.41		5.26667	0
0.88056	0.7998		5.28333	17.3121		26.4167	47.92		5.28333	0
0.88333	0.79977		5.3	17.1654		26.5	48.3		5.3	0
0.88611	0.79974		5.31667	17.3061		26.5833	48.93		5.31667	0
0.88889	0.79972		5.33333	17.0935		26.6667	49.38		5.33333	0
0.89167	0.79971		5.35	16.9106		26.75	50.25		5.35	0
0.89444	0.79967		5.36667	17.251		26.8333	50.8		5.36667	0
0.89722	0.79963		5.38333	17.7985		26.9167	51.68		5.38333	0
0.9	0.7996		5.4	17.7422		27	52.44		5.4	0
0.90278	0.79958		5.41667	17.5764		27.0833	53.35		5.41667	0
0.90556	0.79956		5.43333	17.7443		27.1667	54.52		5.43333	0
0.90833	0.79953		5.45	17.1413		27.25	55.94		5.45	0
0.91111	0.79955		5.46667	17.5891		27.3333	57.33		5.46667	0
0.91389	0.79955		5.48333	17.0629		27.4167	58.2		5.48333	0
0.91667	0.79955		5.5	16.9092		27.5	59.21		5.5	0
0.91944	0.79957		5.51667	17.3066		27.5833	59.65		5.51667	0
0.92222	0.7996		5.53333	17.685		27.6667	60.5		5.53333	0
0.925	0.79967		5.55	17.5158		27.75	61.3		5.55	0
0.92778	0.7997		5.56667	17.1497		27.8333	61.71		5.56667	0
0.93056	0.79971		5.58333	17.6565		27.9167	62.3		5.58333	0
0.93333	0.79971		5.6	17.1633		28	62.64		5.6	0
0.93611	0.79972		5.61667	17.0976		28.0833	63.03		5.61667	0
0.93889	0.79971		5.63333	17.4837		28.1667	63.35		5.63333	0
0.94167	0.79968		5.65	17.6		28.25	63.44		5.65	0
0.94444	0.79961		5.66667	17.0193		28.3333	63.4		5.66667	0
0.94722	0.79958		5.68333	17.3469		28.4167	63.75		5.68333	0
0.95	0.79951		5.7	17.065		28.5	63.47		5.7	0
0.95278	0.79944		5.71667	17.2623		28.5833	63.27		5.71667	0
0.95556	0.79941		5.73333	16.5937		28.6667	63.15		5.73333	0
0.95833	0.79937		5.75	17.074		28.75	62.94		5.75	0
0.96111	0.79932		5.76667	17.9179		28.8333	62.48		5.76667	0
0.96389	0.79873		5.78333	17.5251		28.9167	62.47		5.78333	0
0.96667	0.7987		5.8	17.6875		29	62.07		5.8	0
0.96944	0.79875		5.81667	17.78		29.0833	62		5.81667	0
0.97222	0.79903		5.83333	17.0793		29.1667	61.38		5.83333	0
0.975	0.79918		5.85	17.8296		29.25	61.33		5.85	0
0.97778	0.79921		5.86667	17.5207		29.3333	60.97		5.86667	0
0.98056	0.79927		5.88333	17.295		29.4167	60.45		5.88333	0
0.98333	0.79923		5.9	17.4147		29.5	60.01		5.9	0
0.98611	0.79924		5.91667	18.0296		29.5833	59.65		5.91667	0
0.98889	0.79928		5.93333	17.9314		29.6667	59.7		5.93333	0
0.99167	0.7993		5.95	17.6959		29.75	59.49		5.95	0
0.99444	0.79931		5.96667	17.9462		29.8333	59.39		5.96667	0
0.99722	0.79931		5.98333	17.6665		29.9167	59.75		5.98333	0
1	0.79931		6	17.574		30	59.49		6	0
1.00278	0.79919		6.01667	17.4287		30.0833	58.67		6.01667	0
1.00556	0.79915		6.03333	17.8026		30.1667	57.93		6.03333	0
1.00833	0.79907		6.05	17.6891		30.25	57.71		6.05	0
1.01111	0.799		6.06667	17.7972		30.3333	58.09		6.06667	0
1.01389	0.79898		6.08333	17.5484		30.4167	58.18		6.08333	0
1.01667	0.79901		6.1	17.4621		30.5	57.96		6.1	0
1.01944	0.79898		6.11667	17.6079		30.5833	58.23		6.11667	0
1.02222	0.79898		6.13333	17.6344		30.6667	58.06		6.13333	0
1.025	0.79898		6.15	17.4332		30.75	58.38		6.15	0
1.02778	0.79894		6.16667	17.0537		30.8333	58.52		6.16667	0
1.03056	0.79891		6.18333	17.5786		30.9167	58.79		6.18333	0
1.03333	0.79889		6.2	17.4317		31	59.11		6.2	0
1.03611	0.79889		6.21667	17.4301		31.0833	59.16		6.21667	0
1.03889	0.7989		6.23333	17.7881		31.1667	59.35		6.23333	0
1.04167	0.79891		6.25	17.7434		31.25	59.07		6.25	0
1.04444	0.79888		6.26667	17.8038		31.3333	58.68		6.26667	0
1.04722	0.79887		6.28333	17.8371		31.4167	58.22		6.28333	0
1.05	0.79885		6.3	17.6915		31.5	58.15		6.3	0
1.05278	0.79882		6.31667	17.5153		31.5833	57.68		6.31667	0
1.05556	0.7988		6.33333	17.1404		31.6667	57.22		6.33333	0
1.05833	0.79877		6.35	16.9695		31.75	57.73		6.35	0
1.06111	0.79874		6.36667	17.1533		31.8333	57.67		6.36667	0
1.06389	0.79872		6.38333	17.9563		31.9167	58.08		6.38333	0
1.06667	0.79869		6.4	17.2344		32	57.63		6.4	0
1.06944	0.79863		6.41667	17.3403		32.0833	57.8		6.41667	0
1.07222	0.79855		6.43333	17.1267		32.1667	58.36		6.43333	0
1.075	0.79852		6.45	16.9772		32.25	58.6		6.45	0
1.07778	0.79848		6.46667	17.1492		32.3333	58.39		6.46667	0
1.08056	0.79842		6.48333	17.5849		32.4167	58.7		6.48333	0
1.08333	0.79835		6.5	17.6298		32.5	58.87		6.5	0
1.08611	0.79829		6.51667	17.7009		32.5833	59.15		6.51667	0
1.08889	0.79828		6.53333	17.7		32.6667	59.43		6.53333	0
1.09167	0.79822		6.55	17.1939		32.75	59.87		6.55	0
1.09444	0.79819		6.56667	17.4882		32.8333	60.38		6.56667	0
1.09722	0.79822		6.58333	17.3036		32.9167	60.65		6.58333	0
1.1	0.79823		6.6	16.8639		33	61.01		6.6	0
1.10278	0.79826		6.61667	17.2641		33.0833	61.41		6.61667	0
1.10556	0.79831		6.63333	17.0393		33.1667	61.88		6.63333	0
1.10833	0.79829		6.65	17.3645		33.25	62.09		6.65	0
1.11111	0.79815		6.66667	16.8361		33.3333	62.58		6.66667	0
1.11389	0.79828		6.68333	16.8989		33.4167	62.38		6.68333	0
1.11667	0.79829		6.7	16.8012		33.5	62.79		6.7	0
1.11944	0.79829		6.71667	17.133		33.5833	63.41		6.71667	0
1.12222	0.79831		6.73333	17.6312		33.6667	63.61		6.73333	0
1.125	0.79829		6.75	17.7301		33.75	63.8		6.75	0
1.12778	0.79825		6.76667	17.3827		33.8333	63.73		6.76667	0
1.13056	0.7982		6.78333	17.0028		33.9167	63.85		6.78333	0
1.13333	0.79815		6.8	16.613		34	64.01		6.8	0
1.13611	0.79809		6.81667	16.742		34.0833	64.07		6.81667	0
1.13889	0.79801		6.83333	16.3807		34.1667	64.02		6.83333	0
1.14167	0.79793		6.85	16.2658		34.25	64.25		6.85	0
1.14444	0.79789		6.86667	16.3978		34.3333	64.23		6.86667	0
1.14722	0.79782		6.88333	16.4749		34.4167	64.04		6.88333	0
1.15	0.79773		6.9	16.4733		34.5	64.09		6.9	0
1.15278	0.79767		6.91667	16.3461		34.5833	64.03		6.91667	0
1.15556	0.7976		6.93333	17.1172		34.6667	63.82		6.93333	0
1.15833	0.79759		6.95	16.4601		34.75	64.08		6.95	0
1.16111	0.79757		6.96667	16.0503		34.8333	63.56		6.96667	0
1.16389	0.79755		6.98333	16.4594		34.9167	62.87		6.98333	0
1.16667	0.7975		7	16.6393		35	62.81		7	0
1.16944	0.79752		7.01667	16.5815		35.0833	63.13		7.01667	0
1.17222	0.79753		7.03333	16.3294		35.1667	62.69		7.03333	0
1.175	0.79751		7.05	16.5245		35.25	63.6		7.05	0
1.17778	0.79746		7.06667	16.6453		35.3333	63.43		7.06667	0
1.18056	0.79736		7.08333	16.3522		35.4167	63.24		7.08333	0
1.18333	0.79736		7.1	16.9507		35.5	62.57		7.1	0
1.18611	0.79731		7.11667	16.6965		35.5833	63.11		7.11667	0
1.18889	0.79728		7.13333	16.895		35.6667	62.17		7.13333	0
1.19167	0.79724		7.15	16.4904		35.75	61.5		7.15	0
1.19444	0.79718		7.16667	16.9524		35.8333	61.55		7.16667	0
1.19722	0.79713		7.18333	17.2723		35.9167	62.06		7.18333	0
1.2	0.79669		7.2	17.6079		36	59.83		7.2	0
1.20278	0.79687		7.21667	16.7519		36.0833	58.9		7.21667	0
1.20556	0.79671		7.23333	17.4782		36.1667	57.7		7.23333	0
1.20833	0.79672		7.25	16.7142		36.25	59.47		7.25	0
1.21111	0.79674		7.26667	16.5761		36.3333	58.4		7.26667	0
1.21389	0.79676		7.28333	17.113		36.4167	58.79		7.28333	0
1.21667	0.79676		7.3	16.0889		36.5	59.58		7.3	0
1.21944	0.79671		7.31667	16.1818		36.5833	57.32		7.31667	0
1.22222	0.79669		7.33333	17.0296		36.6667	55.38		7.33333	0
1.225	0.79661		7.35	16.6202		36.75	56.06		7.35	0
1.22778	0.79657		7.36667	16.9277		36.8333	53.73		7.36667	0
1.23056	0.79649		7.38333	16.2079		36.9167	56.54		7.38333	0
1.23333	0.79641		7.4	16.5967		37	55.45		7.4	0
1.23611	0.7964		7.41667	16.5218		37.0833	55.5		7.41667	0
1.23889	0.79644		7.43333	16.4384		37.1667	54.31		7.43333	0
1.24167	0.79642		7.45	15.8401		37.25	54.88		7.45	0
1.24444	0.79627		7.46667	15.98		37.3333	53.41		7.46667	0
1.24722	0.7962		7.48333	16.662		37.4167	52.38		7.48333	0
1.25	0.79615		7.5	16.5182		37.5	51.72		7.5	0
1.25278	0.79609		7.51667	16.5473		37.5833	49.33		7.51667	0
1.25556	0.79608		7.53333	16.1727		37.6667	51.48		7.53333	0
1.25833	0.79604		7.55	16.6924		37.75	52.21		7.55	0
1.26111	0.79604		7.56667	16.5356		37.8333	52.52		7.56667	0
1.26389	0.796		7.58333	16.3008		37.9167	50.2		7.58333	0
1.26667	0.79593		7.6	16.5759		38	49.78		7.6	0
1.26944	0.79602		7.61667	16.6676		38.0833	49.76		7.61667	0
1.27222	0.7957		7.63333	16.7998		38.1667	49.56		7.63333	0
1.275	0.79567		7.65	16.4879		38.25	48.17		7.65	0
1.27778	0.79562		7.66667	16.6405		38.3333	47.74		7.66667	0
1.28056	0.79571		7.68333	16.7591		38.4167	45.75		7.68333	0
1.28333	0.79571		7.7	16.7008		38.5	46.64		7.7	0
1.28611	0.79572		7.71667	16.6173		38.5833	46.46		7.71667	0
1.28889	0.79573		7.73333	16.4394		38.6667	45.66		7.73333	0
1.29167	0.79574		7.75	16.8833		38.75	45.56		7.75	0
1.29444	0.79569		7.76667	16.4304		38.8333	43.84		7.76667	0
1.29722	0.79568		7.78333	16.4104		38.9167	44.35		7.78333	0
1.3	0.79563		7.8	16.3821		39	44.04		7.8	0
1.30278	0.79565		7.81667	16.3031		39.0833	43.14		7.81667	0
1.30556	0.79564		7.83333	16.2505		39.1667	39.99		7.83333	0
1.30833	0.79564		7.85	16.4192		39.25	40.05		7.85	0
1.31111	0.79562		7.86667	15.9837		39.3333	39.49		7.86667	0
1.31389	0.79533		7.88333	15.9116		39.4167	39.64		7.88333	0
1.31667	0.79559		7.9	16.8061		39.5	38.78		7.9	0
1.31944	0.79553		7.91667	16.2566		39.5833	37.41		7.91667	0
1.32222	0.7955		7.93333	16.711		39.6667	36.5		7.93333	0
1.325	0.79541		7.95	16.2778		39.75	36.04		7.95	0
1.32778	0.79543		7.96667	16.7859		39.8333	35.24		7.96667	0
1.33056	0.79541		7.98333	16.3284		39.9167	36.81		7.98333	0
1.33333	0.79538		8	16.2843		40	35.22		8	0
1.33611	0.79538		8.01667	16.3589		40.0833	35.56		8.01667	0
1.33889	0.79531		8.03333	16.1652		40.1667	35.27		8.03333	0
1.34167	0.79502		8.05	16.0131		40.25	34.63		8.05	0
1.34444	0.79496		8.06667	16.1485		40.3333	35		8.06667	0
1.34722	0.79492		8.08333	16.307		40.4167	33.25		8.08333	0
1.35	0.79496		8.1	15.9819		40.5	32.94		8.1	0
1.35278	0.79495		8.11667	16.1083		40.5833	32.99		8.11667	0
1.35556	0.79486		8.13333	15.7145		40.6667	34.81		8.13333	0
1.35833	0.7948		8.15	15.934		40.75	35.16		8.15	0
1.36111	0.79472		8.16667	15.9422		40.8333	33.38		8.16667	0
1.36389	0.7947		8.18333	16.1852		40.9167	31.61		8.18333	0
1.36667	0.79467		8.2	16.4812		41	30.63		8.2	0
1.36944	0.79467		8.21667	16.3263		41.0833	30.89		8.21667	0
1.37222	0.79463		8.23333	16.5339		41.1667	28.95		8.23333	0
1.375	0.79452		8.25	16.3833		41.25	29.58		8.25	0
1.37778	0.79456		8.26667	16.0489		41.3333	26.32		8.26667	0
1.38056	0.79457		8.28333	16.086		41.4167	25.66		8.28333	0
1.38333	0.79455		8.3	16.1101		41.5	24.71		8.3	0
1.38611	0.79453		8.31667	16.097		41.5833	25.3		8.31667	0
1.38889	0.79442		8.33333	16.2847		41.6667	24.95		8.33333	0
1.39167	0.79434		8.35	16.2639		41.75	26.62		8.35	0
1.39444	0.79433		8.36667	16.0661		41.8333	25.82		8.36667	0
1.39722	0.79433		8.38333	15.8892		41.9167	25.33		8.38333	0
1.4	0.79427		8.4	16.6416		42	25.56		8.4	0
1.40278	0.79425		8.41667	16.6038		42.0833	26.36		8.41667	0
1.40556	0.79431		8.43333	16.2055		42.1667	25.53		8.43333	0
1.40833	0.79433		8.45	16.2058		42.25	24.45		8.45	0
1.41111	0.7943		8.46667	16.6805		42.3333	26.39		8.46667	0
1.41389	0.79428		8.48333	16.3186		42.4167	25.15		8.48333	0
1.41667	0.79409		8.5	16.2441		42.5	25.56		8.5	0
1.41944	0.79413		8.51667	16.545		42.5833	26.71		8.51667	0
1.42222	0.79416		8.53333	16.6109		42.6667	27.26		8.53333	0
1.425	0.79412		8.55	16.358		42.75	27.84		8.55	0
1.42778	0.79422		8.56667	16.2647		42.8333	29.55		8.56667	0
1.43056	0.79427		8.58333	15.8204		42.9167	28.09		8.58333	0
1.43333	0.79428		8.6	16.3323		43	28.42		8.6	0
1.43611	0.79427		8.61667	16.2448		43.0833	29.34		8.61667	0
1.43889	0.7942		8.63333	15.8409		43.1667	29.67		8.63333	0
1.44167	0.79414		8.65	16.8241		43.25	29.5		8.65	0
1.44444	0.79411		8.66667	16.214		43.3333	29.66		8.66667	0
1.44722	0.79408		8.68333	16.1918		43.4167	29.75		8.68333	0
1.45	0.79382		8.7	16.196		43.5	29.09		8.7	0
1.45278	0.7937		8.71667	15.9812		43.5833	30.3		8.71667	0
1.45556	0.79363		8.73333	15.7993		43.6667	29.07		8.73333	0
1.45833	0.79354		8.75	16.2352		43.75	29.04		8.75	0
1.46111	0.79355		8.76667	16.2206		43.8333	29.23		8.76667	0
1.46389	0.79355		8.78333	15.8166		43.9167	29.08		8.78333	0
1.46667	0.79353		8.8	16.6559		44	28.74		8.8	0
1.46944	0.79351		8.81667	16.2208		44.0833	29.06		8.81667	0
1.47222	0.79347		8.83333	16.1425		44.1667	28.94		8.83333	0
1.475	0.79344		8.85	16.2097		44.25	30.11		8.85	0
1.47778	0.79338		8.86667	16.0595		44.3333	30.35		8.86667	0
1.48056	0.79333		8.88333	16.2453		44.4167	29.61		8.88333	0
1.48333	0.7933		8.9	16.224		44.5	30.1		8.9	0
1.48611	0.79319		8.91667	16.4369		44.5833	30.06		8.91667	0
1.48889	0.79303		8.93333	16.1764		44.6667	29.51		8.93333	0
1.49167	0.79309		8.95	15.9925		44.75	30.64		8.95	0
1.49444	0.79279		8.96667	15.9184		44.8333	33.19		8.96667	0
1.49722	0.79274		8.98333	16.3044		44.9167	34.25		8.98333	0
1.5	0.79269		9	16.4645		45	34.91		9	0
1.50278	0.79253		9.01667	17.0947		45.0833	35.86		9.01667	0
1.50556	0.79256		9.03333	17.2659		45.1667	36.33		9.03333	0
1.50833	0.79253		9.05	17.2312		45.25	37.36		9.05	0
1.51111	0.79216		9.06667	16.5883		45.3333	36.92		9.06667	0
1.51389	0.79221		9.08333	16.5131		45.4167	36.89		9.08333	0
1.51667	0.7922		9.1	16.6408		45.5	37.56		9.1	0
1.51944	0.79222		9.11667	16.5715		45.5833	38.16		9.11667	0
1.52222	0.79221		9.13333	16.6226		45.6667	38.42		9.13333	0
1.525	0.7922		9.15	16.4095		45.75	38.45		9.15	0
1.52778	0.79218		9.16667	16.1771		45.8333	40.53		9.16667	0
1.53056	0.79219		9.18333	16.4072		45.9167	43.44		9.18333	0
1.53333	0.7922		9.2	16.4561		46	46.22		9.2	0
1.53611	0.79217		9.21667	16.925		46.0833	47.77		9.21667	0
1.53889	0.79211		9.23333	17.2416		46.1667	48.66		9.23333	0
1.54167	0.7921		9.25	16.9893		46.25	49.85		9.25	0
1.54444	0.79206		9.26667	16.6152		46.3333	50.9		9.26667	0
1.54722	0.79197		9.28333	16.7108		46.4167	51.88		9.28333	0
1.55	0.79194		9.3	16.9407		46.5	52.54		9.3	0
1.55278	0.79193		9.31667	17.385		46.5833	53.09		9.31667	0
1.55556	0.79196		9.33333	17.4767		46.6667	53.95		9.33333	0
1.55833	0.79193		9.35	17.2979		46.75	54.24		9.35	1
1.56111	0.7919		9.36667	17.2983		46.8333	54.72		9.36667	1
1.56389	0.79185		9.38333	17.7845		46.9167	55.31		9.38333	2
1.56667	0.79181		9.4	17.0243		47	55.96		9.4	2
1.56944	0.79178		9.41667	17.1193		47.0833	56.31		9.41667	3
1.57222	0.79174		9.43333	17.1726		47.1667	56.77		9.43333	3
1.575	0.7917		9.45	17.2053		47.25	57.06		9.45	4
1.57778	0.79168		9.46667	17.0339		47.3333	57.34		9.46667	4
1.58056	0.79168		9.48333	17.4605		47.4167	58.01		9.48333	4
1.58333	0.79165		9.5	17.3385		47.5	58.18		9.5	5
1.58611	0.79163		9.51667	17.5667		47.5833	58.49		9.51667	5
1.58889	0.79163		9.53333	17.0002		47.6667	58.79		9.53333	6
1.59167	0.7916		9.55	17.0141		47.75	59.1		9.55	7
1.59444	0.7916		9.56667	17.2046		47.8333	59.42		9.56667	7
1.59722	0.79158		9.58333	17.545		47.9167	59.64		9.58333	8
1.6	0.79155		9.6	17.487		48	60.09		9.6	9
1.60278	0.79154		9.61667	17.7639		48.0833	60.56		9.61667	10
1.60556	0.79155		9.63333	17.4264		48.1667	60.65		9.63333	10
1.60833	0.79155		9.65	17.6472		48.25	61.07		9.65	11
1.61111	0.79162		9.66667	17.4643		48.3333	61.42		9.66667	12
1.61389	0.79167		9.68333	17.5525		48.4167	61.42		9.68333	13
1.61667	0.79172		9.7	17.2735		48.5	61.67		9.7	14
1.61944	0.79175		9.71667	17.7651		48.5833	62.12		9.71667	15
1.62222	0.79177		9.73333	17.8003		48.6667	62.5		9.73333	16
1.625	0.79179		9.75	17.602		48.75	62.93		9.75	16
1.62778	0.79185		9.76667	17.6092		48.8333	63.49		9.76667	17
1.63056	0.79186		9.78333	17.5827		48.9167	64.14		9.78333	17
1.63333	0.79187		9.8	17.7048		49	64.64		9.8	17
1.63611	0.79188		9.81667	17.7854		49.0833	65.24		9.81667	16
1.63889	0.79188		9.83333	17.4815		49.1667	65.47		9.83333	17
1.64167	0.79188		9.85	17.4643		49.25	65.61		9.85	17
1.64444	0.79178		9.86667	17.3059		49.3333	65.42		9.86667	19
1.64722	0.79165		9.88333	17.3563		49.4167	66.1		9.88333	21
1.65	0.79167		9.9	17.6965		49.5	66.21		9.9	23
1.65278	0.79179		9.91667	17.2374		49.5833	67		9.91667	26
1.65556	0.79183		9.93333	17.2191		49.6667	66.79		9.93333	27
1.65833	0.79186		9.95	17.4697		49.75	67.31		9.95	28
1.66111	0.79187		9.96667	17.6923		49.8333	67.25		9.96667	30
1.66389	0.79188		9.98333	17.6876		49.9167	66.65		9.98333	33
1.66667	0.79186		10	17.5686		50	67.02		10	37
1.66944	0.79163		10.0167	17.5792		50.0833	67.13		10.0167	41
1.67222	0.7916		10.0333	17.6819		50.1667	67.09		10.0333	43
1.675	0.79162		10.05	17.6441		50.25	67.79		10.05	43
1.67778	0.79166		10.0667	17.8678		50.3333	68.2		10.0667	40
1.68056	0.7917		10.0833	17.6979		50.4167	68.76		10.0833	37
1.68333	0.7917		10.1	17.7723		50.5	69.34		10.1	34
1.68611	0.79168		10.1167	17.9259		50.5833	70.15		10.1167	33
1.68889	0.79162		10.1333	17.8596		50.6667	70.69		10.1333	32
1.69167	0.7916		10.15	17.9211		50.75	70.54		10.15	32
1.69444	0.79155		10.1667	17.9951		50.8333	70.16		10.1667	33
1.69722	0.79154		10.1833	17.9511		50.9167	71.83		10.1833	34
1.7	0.79153		10.2	17.9803		51	73.27		10.2	35
1.70278	0.79152		10.2167	18.041		51.0833	73.72		10.2167	37
1.70556	0.79149		10.2333	18.0335		51.1667	73.95		10.2333	38
1.70833	0.79146		10.25	17.9563		51.25	73.84		10.25	38
1.71111	0.79124		10.2667	17.9955		51.3333	73.84		10.2667	37
1.71389	0.79131		10.2833	17.825		51.4167	74.33		10.2833	37
1.71667	0.79132		10.3	18.0749		51.5	74.87		10.3	37
1.71944	0.79129		10.3167	18.244		51.5833	74.2		10.3167	38
1.72222	0.79129		10.3333	18.2108		51.6667	73.89		10.3333	41
1.725	0.79126		10.35	18.0726		51.75	74.9		10.35	44
1.72778	0.79083		10.3667	18.2393		51.8333	75.19		10.3667	46
1.73056	0.79084		10.3833	18.3142		51.9167	74.78		10.3833	48
1.73333	0.79106		10.4	18.3184		52	75.38		10.4	49
1.73611	0.79108		10.4167	18.2424		52.0833	75.35		10.4167	51
1.73889	0.79106		10.4333	18.2035		52.1667	76.08		10.4333	54
1.74167	0.79104		10.45	18.2925		52.25	76.39		10.45	55
1.74444	0.79101		10.4667	18.2419		52.3333	76.99		10.4667	54
1.74722	0.79098		10.4833	18.2887		52.4167	76.73		10.4833	54
1.75	0.79098		10.5	18.2529		52.5	76.05		10.5	55
1.75278	0.79092		10.5167	18.4259		52.5833	75.53		10.5167	55
1.75556	0.79091		10.5333	18.4925		52.6667	75.99		10.5333	56
1.75833	0.79089		10.55	18.5242		52.75	75.84		10.55	58
1.76111	0.79087		10.5667	18.5713		52.8333	76.02		10.5667	60
1.76389	0.79083		10.5833	18.5151		52.9167	75.81		10.5833	62
1.76667	0.79079		10.6	18.5686		53	77.05		10.6	65
1.76944	0.79076		10.6167	18.5369		53.0833	77.4		10.6167	68
1.77222	0.79069		10.6333	18.8102		53.1667	77.03		10.6333	73
1.775	0.79067		10.65	18.9166		53.25	76.22		10.65	77
1.77778	0.79065		10.6667	18.9475		53.3333	76.38		10.6667	81
1.78056	0.79059		10.6833	18.753		53.4167	75.96		10.6833	83
1.78333	0.79055		10.7	19.0374		53.5	77.06		10.7	83
1.78611	0.79051		10.7167	19.0858		53.5833	76.84		10.7167	83
1.78889	0.7905		10.7333	18.9983		53.6667	76.41		10.7333	84
1.79167	0.79048		10.75	19.0031		53.75	76.69		10.75	84
1.79444	0.79046		10.7667	19.0023		53.8333	77.25		10.7667	84
1.79722	0.79042		10.7833	19.032		53.9167	76.92		10.7833	83
1.8	0.79036		10.8	19.0867		54	76.6		10.8	83
1.80278	0.7902		10.8167	19.2884		54.0833	76		10.8167	83
1.80556	0.79017		10.8333	19.2638		54.1667	75.95		10.8333	85
1.80833	0.79015		10.85	19.252		54.25	75.51		10.85	87
1.81111	0.79011		10.8667	19.3441		54.3333	75.36		10.8667	88
1.81389	0.7901		10.8833	19.3291		54.4167	76.04		10.8833	89
1.81667	0.79011		10.9	19.3399		54.5	76.48		10.9	89
1.81944	0.79011		10.9167	19.4485		54.5833	76.33		10.9167	88
1.82222	0.79012		10.9333	19.5834		54.6667	76.26		10.9333	85
1.825	0.79011		10.95	19.5466		54.75	75.71		10.95	83
1.82778	0.79007		10.9667	19.44		54.8333	75.47		10.9667	82
1.83056	0.79009		10.9833	19.4044		54.9167	75.76		10.9833	82
1.83333	0.79		11	19.4691		55	75.65		11	80
1.83611	0.79		11.0167	19.4338		55.0833	76.14		11.0167	75
1.83889	0.78999		11.0333	19.4106		55.1667	76.37		11.0333	71
1.84167	0.78994		11.05	19.342		55.25	76.71		11.05	70
1.84444	0.78977		11.0667	19.351		55.3333	76.39		11.0667	77
1.84722	0.7897		11.0833	19.4228		55.4167	76.15		11.0833	90
1.85	0.78967		11.1	19.4906		55.5	75.93		11.1	106
1.85278	0.78964		11.1167	19.6444		55.5833	75.78		11.1167	138
1.85556	0.78969		11.1333	19.9378		55.6667	75.59		11.1333	106
1.85833	0.78965		11.15	19.8406		55.75	75.57		11.15	100
1.86111	0.78975		11.1667	19.8269		55.8333	75.95		11.1667	103
1.86389	0.78976		11.1833	19.8687		55.9167	76.05		11.1833	110
1.86667	0.78977		11.2	19.8453		56	76.05		11.2	126
1.86944	0.78974		11.2167	20.0887		56.0833	76.39		11.2167	141
1.87222	0.78968		11.2333	20.2563		56.1667	76.33		11.2333	138
1.875	0.78964		11.25	20.2985		56.25	76.25		11.25	144
1.87778	0.78961		11.2667	20.6595		56.3333	76.42		11.2667	139
1.88056	0.78957		11.2833	20.7887		56.4167	76.53		11.2833	140
1.88333	0.78956		11.3	20.7194		56.5	76.74		11.3	204
1.88611	0.78955		11.3167	21.6077		56.5833	76.89		11.3167	146
1.88889	0.78954		11.3333	21.5693		56.6667	77.53		11.3333	134
1.89167	0.78953		11.35	20.9841		56.75	77.65		11.35	139
1.89444	0.78951		11.3667	21.0054		56.8333	77.61		11.3667	144
1.89722	0.7895		11.3833	20.9776		56.9167	77.78		11.3833	146
1.9	0.78949		11.4	21.1299		57	77.85		11.4	157
1.90278	0.78947		11.4167	21.1065		57.0833	78.42		11.4167	161
1.90556	0.78942		11.4333	21.2548		57.1667	78.45		11.4333	167
1.90833	0.7894		11.45	21.4995		57.25	78.78		11.45	176
1.91111	0.78938		11.4667	21.5417		57.3333	78.78		11.4667	254
1.91389	0.78935		11.4833	22.5134		57.4167	78.68		11.4833	260
1.91667	0.78934		11.5	22.5399		57.5	78		11.5	178
1.91944	0.78932		11.5167	22.1273		57.5833	77.84		11.5167	169
1.92222	0.78929		11.5333	21.8143		57.6667	77.5		11.5333	181
1.925	0.78925		11.55	21.8858		57.75	76.9596		11.55	198
1.92778	0.78922		11.5667	22.2435		57.8333	76.8509		11.5667	307
1.93056	0.78916		11.5833	22.5474		57.9167	75.7639		11.5833	252
1.93333	0.78908		11.6	23.1185		58	75.6552		11.6	261
1.93611	0.78901		11.6167	23.4338		58.0833	74.7856		11.6167	300
1.93889	0.78899		11.6333	22.7213		58.1667	74.6769		11.6333	262
1.94167	0.78893		11.65	22.7444		58.25	74.1334		11.65	298
1.94444	0.78887		11.6667	23.0151		58.3333	73.916		11.6667	293
1.94722	0.78885		11.6833	22.8077		58.4167	73.4812		11.6833	290
1.95	0.78887		11.7	23.0288		58.5	72.829		11.7	300
1.95278	0.7859		11.7167	23.2558		58.5833	72.829		11.7167	300
1.95556	0.78895		11.7333	23.9368		58.6667	72.0681		11.7333	304
1.95833	0.78896		11.75	24.2011		58.75	71.3072		11.75	313
1.96111	0.78894		11.7667	23.708		58.8333	70.7637		11.7667	313
1.96389	0.78886		11.7833	23.9194		58.9167	69.7854		11.7833	318
1.96667	0.7889		11.8	23.914		59	71.1985		11.8	323
1.96944	0.78889		11.8167	24.2328		59.0833	71.6333		11.8167	326
1.97222	0.78884		11.8333	23.989		59.1667	67.6114		11.8333	330
1.975	0.7888		11.85	24.1584		59.25	66.9592		11.85	332
1.97778	0.78873		11.8667	23.9757		59.3333	62.3938		11.8667	324
1.98056	0.7887		11.8833	23.8522		59.4167	61.7416		11.8833	329
1.98333	0.78864		11.9	24.3867		59.5	59.4589		11.9	328
1.98611	0.7886		11.9167	24.5577		59.5833	58.698		11.9167	332
1.98889	0.78858		11.9333	24.5201		59.6667	56.3066		11.9333	334
1.99167	0.78856		11.95	24.762		59.75	53.5891		11.95	339
1.99444	0.78855		11.9667	24.8275		59.8333	52.3934		11.9667	343
1.99722	0.78855		11.9833	24.9986		59.9167	51.4151		11.9833	344
2	0.78852		12	25.0023		60	49.4585		12	347
2.00278	0.78851		12.0167	24.9064		60.0833	51.9586		12.0167	351
2.00556	0.78851		12.0333	25.0047		60.1667	48.8063		12.0333	355
2.00833	0.78847		12.05	24.4457		60.25	49.4585		12.05	362
2.01111	0.7885		12.0667	24.5493		60.3333	47.6106		12.0667	366
2.01389	0.78849		12.0833	24.8816		60.4167	45.9801		12.0833	372
2.01667	0.78837		12.1	25.1983		60.5	44.7844		12.1	374
2.01944	0.7885		12.1167	25.549		60.5833	46.741		12.1167	374
2.02222	0.7885		12.1333	24.4494		60.6667	44.7844		12.1333	380
2.025	0.7885		12.15	24.8025		60.75	43.2626		12.15	382
2.02778	0.78852		12.1667	24.7227		60.8333	42.393		12.1667	388
2.03056	0.78852		12.1833	25.1784		60.9167	40.3277		12.1833	393
2.03333	0.78853		12.2	26.096		61	38.2624		12.2	406
2.03611	0.7885		12.2167	26.4666		61.0833	36.7406		12.2167	416
2.03889	0.78854		12.2333	26.2117		61.1667	34.6753		12.2333	425
2.04167	0.78852		12.25	25.9907		61.25	39.7		12.25	434
2.04444	0.7885		12.2667	26.136		61.3333	40.25		12.2667	449
2.04722	0.7885		12.2833	26.2738		61.4167	39.02		12.2833	456
2.05	0.78846		12.3	26.5543		61.5	40.73		12.3	450
2.05278	0.78842		12.3167	26.4904		61.5833	39.35		12.3167	168
2.05556	0.78837		12.3333	25.6183		61.6667	38.31		12.3333	166
2.05833	0.78832		12.35	24.4491		61.75	37.09		12.35	437
2.06111	0.78824		12.3667	25.6806		61.8333	38		12.3667	451
2.06389	0.78817		12.3833	26.3261		61.9167	39.74		12.3833	368
2.06667	0.78781		12.4	26.2193		62	38.43		12.4	376
2.06944	0.78779		12.4167	26.743		62.0833	37.84		12.4167	458
2.07222	0.78771		12.4333	26.4989		62.1667	38.22		12.4333	459
2.075	0.78771		12.45	25.8005		62.25	36.86		12.45	478
2.07778	0.78769		12.4667	25.7261		62.3333	36.89		12.4667	495
2.08056	0.78773		12.4833	26.4097		62.4167	35.84		12.4833	250
2.08333	0.78777		12.5	26.232		62.5	37.51		12.5	357
2.08611	0.78778		12.5167	25.9612		62.5833	36.49		12.5167	501
2.08889	0.7878		12.5333	26.7466		62.6667	37.42		12.5333	498
2.09167	0.78782		12.55	27.1973		62.75	38		12.55	498
2.09444	0.78781		12.5667	26.9978		62.8333	37.83		12.5667	501
2.09722	0.78768		12.5833	27.4214		62.9167	38.37		12.5833	500
2.1	0.78767		12.6	27.678		63	38.92		12.6	497
2.10278	0.78766		12.6167	27.2308		63.0833	38.01		12.6167	496
2.10556	0.78769		12.6333	26.9124		63.1667	36.89		12.6333	491
2.10833	0.7877		12.65	26.7919		63.25	36.42		12.65	495
2.11111	0.78768		12.6667	27.124		63.3333	37.01		12.6667	498
2.11389	0.78767		12.6833	27.2415		63.4167	38.06		12.6833	502
2.11667	0.78766		12.7	27.6389		63.5	38.3		12.7	510
2.11944	0.78764		12.7167	26.9568		63.5833	38.05		12.7167	501
2.12222	0.78759		12.7333	27.0699		63.6667	36.81		12.7333	352
2.125	0.78756		12.75	26.6946		63.75	36.95		12.75	487
2.12778	0.78755		12.7667	27.7805		63.8333	36.02		12.7667	519
2.13056	0.78751		12.7833	28.2742		63.9167	36.36		12.7833	518
2.13333	0.78752		12.8	27.8808		64	35.4		12.8	519
2.13611	0.7875		12.8167	28.8175		64.0833	34.4		12.8167	516
2.13889	0.78748		12.8333	28.5316		64.1667	33.49		12.8333	523
2.14167	0.78746		12.85	29.0702		64.25	33.42		12.85	524
2.14444	0.78741		12.8667	29.457		64.3333	34.03		12.8667	527
2.14722	0.78741		12.8833	28.1735		64.4167	35.41		12.8833	530
2.15	0.78739		12.9	28.4753		64.5	34.63		12.9	535
2.15278	0.78735		12.9167	27.9695		64.5833	34.11		12.9167	535
2.15556	0.78731		12.9333	28.1402		64.6667	33.19		12.9333	533
2.15833	0.78726		12.95	28.2413		64.75	33.07		12.95	524
2.16111	0.78723		12.9667	27.8493		64.8333	32.29		12.9667	473
2.16389	0.78716		12.9833	28.2219		64.9167	32.72		12.9833	459
2.16667	0.78712		13	27.5686		65	34.17		13	500
2.16944	0.78706		13.0167	27.806		65.0833	35.33		13.0167	475
2.17222	0.78702		13.0333	27.6537		65.1667	33.6		13.0333	470
2.175	0.78696		13.05	28.1641		65.25	31.48		13.05	412
2.17778	0.78688		13.0667	28.5157		65.3333	31.46		13.0667	534
2.18056	0.78681		13.0833	27.7152		65.4167	30.08		13.0833	507
2.18333	0.78678		13.1	27.9604		65.5	29.18		13.1	562
2.18611	0.78673		13.1167	27.9661		65.5833	32.01		13.1167	478
2.18889	0.7867		13.1333	28.7468		65.6667	31.89		13.1333	456
2.19167	0.78669		13.15	28.6123		65.75	34.11		13.15	363
2.19444	0.78661		13.1667	28.6817		65.8333	32.74		13.1667	470
2.19722	0.78657		13.1833	27.1174		65.9167	31		13.1833	431
2.2	0.78656		13.2	26.8667		66	32.73		13.2	329
2.20278	0.78651		13.2167	27.658		66.0833	33.22		13.2167	320
2.20556	0.78646		13.2333	27.5345		66.1667	33.6		13.2333	391
2.20833	0.78642		13.25	28.1973		66.25	33.87		13.25	507
2.21111	0.78633		13.2667	28.5594		66.3333	35.01		13.2667	496
2.21389	0.78631		13.2833	28.566		66.4167	34.05		13.2833	499
2.21667	0.78627		13.3	28.6963		66.5	33.04		13.3	570
2.21944	0.78616		13.3167	29.5302		66.5833	34.59		13.3167	573
2.22222	0.78615		13.3333	29.6462		66.6667	33.53		13.3333	578
2.225	0.78615		13.35	29.5249		66.75	32.46		13.35	580
2.22778	0.78615		13.3667	29.3686		66.8333	33.61		13.3667	582
2.23056	0.7861		13.3833	28.6886		66.9167	33.46		13.3833	586
2.23333	0.78607		13.4	29.4764		67	32.67		13.4	585
2.23611	0.78602		13.4167	29.6241		67.0833	33.22		13.4167	590
2.23889	0.78599		13.4333	29.7682		67.1667	34.63		13.4333	594
2.24167	0.78596		13.45	30.1029		67.25	34.63		13.45	597
2.24444	0.78594		13.4667	29.0541		67.3333	34.76		13.4667	597
2.24722	0.78592		13.4833	29.7052		67.4167	34.55		13.4833	606
2.25	0.7859		13.5	28.0128		67.5	33.61		13.5	608
2.25278	0.78586		13.5167	28.4463		67.5833	34.18		13.5167	608
2.25556	0.78584		13.5333	28.8949		67.6667	37.09		13.5333	610
2.25833	0.78583		13.55	28.4549		67.75	38.36		13.55	614
2.26111	0.78581		13.5667	29.7119		67.8333	39.25		13.5667	618
2.26389	0.78577		13.5833	30.2081		67.9167	40		13.5833	623
2.26667	0.7858		13.6	30.1856		68	39.24		13.6	629
2.26944	0.78579		13.6167	30.393		68.0833	39.2		13.6167	633
2.27222	0.78576		13.6333	30.86		68.1667	38.51		13.6333	633
2.275	0.78575		13.65	31.7445		68.25	39.3		13.65	635
2.27778	0.78573		13.6667	30.4566		68.3333	39.72		13.6667	641
2.28056	0.78571		13.6833	30.0458		68.4167	40.28		13.6833	644
2.28333	0.78569		13.7	30.0648		68.5	41.49		13.7	647
2.28611	0.78569		13.7167	30.5687		68.5833	41.66		13.7167	648
2.28889	0.78565		13.7333	30.927		68.6667	41.83		13.7333	650
2.29167	0.78561		13.75	31.1722		68.75	42.9		13.75	653
2.29444	0.7856		13.7667	29.2737		68.8333	43.95		13.7667	653
2.29722	0.7856		13.7833	29.5022		68.9167	44.84		13.7833	656
2.3	0.78559		13.8	28.6317		69	45.67		13.8	659
2.30278	0.78556		13.8167	29.2914		69.0833	46.04		13.8167	666
2.30556	0.78554		13.8333	30.612		69.1667	46.57		13.8333	668
2.30833	0.78554		13.85	30.721		69.25	47.5		13.85	671
2.31111	0.78551		13.8667	30.1481		69.3333	48.52		13.8667	670
2.31389	0.7855		13.8833	30.7389		69.4167	49.38		13.8833	671
2.31667	0.78548		13.9	31.0581		69.5	49.85		13.9	673
2.31944	0.78542		13.9167	30.8358		69.5833	51.51		13.9167	680
2.32222	0.78537		13.9333	29.4329		69.6667	52.74		13.9333	681
2.325	0.78531		13.95	29.8747		69.75	53.03		13.95	686
2.32778	0.78527		13.9667	30.3019		69.8333	54.16		13.9667	689
2.33056	0.78521		13.9833	30.0041		69.9167	54.77		13.9833	692
2.33333	0.7851		14	30.0567		70	55.6		14	696
2.33611	0.78491		14.0167	30.4867		70.0833	55.79		14.0167	697
2.33889	0.78483		14.0333	30.4217		70.1667	56.24		14.0333	697
2.34167	0.7848		14.05	30.165		70.25	55.98		14.05	701
2.34444	0.78475		14.0667	29.1418		70.3333	56.42		14.0667	708
2.34722	0.78477		14.0833	29.8847		70.4167	56.55		14.0833	710
2.35	0.78472		14.1	30.0346		70.5	55.8		14.1	711
2.35278	0.78474		14.1167	30.5361		70.5833	55.92		14.1167	710
2.35556	0.78469		14.1333	29.1499		70.6667	55.6		14.1333	712
2.35833	0.78465		14.15	30.2036		70.75	56.16		14.15	715
2.36111	0.78459		14.1667	30.1892		70.8333	56.46		14.1667	716
2.36389	0.78459		14.1833	30.9066		70.9167	56.67		14.1833	716
2.36667	0.78459		14.2	30.1446		71	57.81		14.2	718
2.36944	0.78461		14.2167	31.8413		71.0833	58.51		14.2167	717
2.37222	0.78462		14.2333	31.9611		71.1667	59.21		14.2333	717
2.375	0.78469		14.25	32.3838		71.25	60.14		14.25	719
2.37778	0.7847		14.2667	30.6767		71.3333	60.59		14.2667	722
2.38056	0.78474		14.2833	31.2316		71.4167	59.73		14.2833	720
2.38333	0.78476		14.3	31.7289		71.5	60.44		14.3	719
2.38611	0.78476		14.3167	31.4096		71.5833	60.55		14.3167	720
2.38889	0.78479		14.3333	31.333		71.6667	60.19		14.3333	726
2.39167	0.78479		14.35	30.6642		71.75	60.53		14.35	730
2.39444	0.7848		14.3667	32.0965		71.8333	60.66		14.3667	730
2.39722	0.7848		14.3833	32.5804		71.9167	60.75		14.3833	728
2.4	0.78476		14.4	32.0406		72	60.65		14.4	733
2.40278	0.78477		14.4167	31.8091		72.0833	60.52		14.4167	734
2.40556	0.78478		14.4333	31.9092		72.1667	60.33		14.4333	738
2.40833	0.78477		14.45	31.9119		72.25	60.05		14.45	735
2.41111	0.7848		14.4667	32.0178		72.3333	60.43		14.4667	744
2.41389	0.78484		14.4833	31.6744		72.4167	60.74		14.4833	744
2.41667	0.78485		14.5	31.9723		72.5	61.15		14.5	747
2.41944	0.78487		14.5167	33.1669		72.5833	61.41		14.5167	747
2.42222	0.78487		14.5333	31.9218		72.6667	63.49		14.5333	748
2.425	0.78487		14.55	33.07		72.75	63.96		14.55	758
2.42778	0.78486		14.5667	31.6141		72.8333	63.54		14.5667	755
2.43056	0.78484		14.5833	31.2336		72.9167	63.87		14.5833	762
2.43333	0.78482		14.6	31.8952		73	65.11		14.6	758
2.43611	0.7848		14.6167	32.951		73.0833	65.1		14.6167	758
2.43889	0.78473		14.6333	32.3519		73.1667	63.09		14.6333	761
2.44167	0.78473		14.65	32.9551		73.25	62.14		14.65	757
2.44444	0.78468		14.6667	33.184		73.3333	62.02		14.6667	761
2.44722	0.78464		14.6833	31.4841		73.4167	62.61		14.6833	764
2.45	0.78458		14.7	30.9234		73.5	63.44		14.7	766
2.45278	0.78454		14.7167	32.5199		73.5833	64.36		14.7167	764
2.45556	0.78449		14.7333	32.8364		73.6667	64.65		14.7333	765
2.45833	0.78446		14.75	31.9518		73.75	65.18		14.75	771
2.46111	0.78441		14.7667	32.1965		73.8333	65.5		14.7667	765
2.46389	0.78435		14.7833	32.9881		73.9167	65.55		14.7833	770
2.46667	0.78429		14.8	33.3204		74	66.33		14.8	770
2.46944	0.78426		14.8167	33.1333		74.0833	66.87		14.8167	768
2.47222	0.78423		14.8333	33.4247		74.1667	67.58		14.8333	768
2.475	0.78368		14.85	32.2923		74.25	68.48		14.85	775
2.47778	0.78263		14.8667	32.5551		74.3333	69.09		14.8667	773
2.48056	0.78104		14.8833	33.192		74.4167	69.57		14.8833	778
2.48333	0.78359		14.9	32.1893		74.5	70.1		14.9	776
2.48611	0.78387		14.9167	32.2053		74.5833	70.44		14.9167	779
2.48889	0.78391		14.9333	32.1022		74.6667	70.77		14.9333	781
2.49167	0.78396		14.95	33.6243		74.75	71.77		14.95	782
2.49444	0.78397		14.9667	32.5519		74.8333	72.33		14.9667	783
2.49722	0.78397		14.9833	33.5355		74.9167	72.94		14.9833	779
2.5	0.78404		15	32.5399		75	73.81		15	778
2.50278	0.78397		15.0167	33.3802		75.0833	76		15.0167	780
2.50556	0.78402		15.0333	34.4976		75.1667	77.59		15.0333	788
2.50833	0.78399		15.05	33.9571		75.25	78.74		15.05	789
2.51111	0.78399		15.0667	33.7766		75.3333	79.71		15.0667	785
2.51389	0.78395		15.0833	34.1223		75.4167	80.42		15.0833	789
2.51667	0.78394		15.1	33.8222		75.5	80.58		15.1	792
2.51944	0.78395		15.1167	34.1251		75.5833	80.73		15.1167	796
2.52222	0.78395		15.1333	33.1479		75.6667	81.09		15.1333	794
2.525	0.78395		15.15	34.0499		75.75	81.26		15.15	792
2.52778	0.78379		15.1667	33.7936		75.8333	81.51		15.1667	788
2.53056	0.7836		15.1833	33.499		75.9167	81.72		15.1833	791
2.53333	0.78357		15.2	33.0403		76	81.87		15.2	793
2.53611	0.7836		15.2167	33.8485		76.0833	81.87		15.2167	799
2.53889	0.78364		15.2333	34.0536		76.1667	82.01		15.2333	799
2.54167	0.78367		15.25	34.8326		76.25	82.05		15.25	802
2.54444	0.78362		15.2667	34.613		76.3333	82.4		15.2667	802
2.54722	0.78358		15.2833	34.7045		76.4167	82.98		15.2833	806
2.55	0.78362		15.3	33.2949		76.5	83.23		15.3	810
2.55278	0.78361		15.3167	32.919		76.5833	83.28		15.3167	810
2.55556	0.78363		15.3333	34.4459		76.6667	83.46		15.3333	809
2.55833	0.78358		15.35	33.6802		76.75	83.98		15.35	811
2.56111	0.78366		15.3667	33.7545		76.8333	84.26		15.3667	812
2.56389	0.78366		15.3833	33.2234		76.9167	84.24		15.3833	814
2.56667	0.78363		15.4	34.154		77	84.64		15.4	816
2.56944	0.78363		15.4167	35.1388		77.0833	84.77		15.4167	814
2.57222	0.78358		15.4333	34.3864		77.1667	84.62		15.4333	818
2.575	0.78357		15.45	33.8753		77.25	84.95		15.45	821
2.57778	0.78359		15.4667	34.7259		77.3333	85.01		15.4667	820
2.58056	0.78357		15.4833	34.3913		77.4167	85.33		15.4833	820
2.58333	0.78357		15.5	35.3687		77.5	85.64		15.5	820
2.58611	0.78355		15.5167	32.9171		77.5833	85.75		15.5167	824
2.58889	0.78355		15.5333	33.8959		77.6667	85.86		15.5333	818
2.59167	0.78354		15.55	33.3134		77.75	85.88		15.55	822
2.59444	0.78352		15.5667	34.2158		77.8333	85.75		15.5667	822
2.59722	0.7835		15.5833	34.3093		77.9167	85.72		15.5833	823
2.6	0.7835		15.6	33.8924		78	85.57		15.6	828
2.60278	0.78348		15.6167	35.4772		78.0833	85.38		15.6167	830
2.60556	0.78347		15.6333	36.4624		78.1667	85.28		15.6333	831
2.60833	0.78345		15.65	35.0954		78.25	85.44		15.65	832
2.61111	0.78345		15.6667	34.1701		78.3333	85.53		15.6667	835
2.61389	0.78346		15.6833	33.3504		78.4167	85.44		15.6833	837
2.61667	0.78347		15.7	33.843		78.5	85.03		15.7	841
2.61944	0.78346		15.7167	34.0151		78.5833	84.56		15.7167	834
2.62222	0.78345		15.7333	35.0142		78.6667	84.49		15.7333	835
2.625	0.78329		15.75	35.2799		78.75	84.65		15.75	834
2.62778	0.7834		15.7667	34.6746		78.8333	85.1		15.7667	837
2.63056	0.78338		15.7833	35.6746		78.9167	85.3		15.7833	835
2.63333	0.78334		15.8	32.8197		79	85.13		15.8	836
2.63611	0.78326		15.8167	33.2129		79.0833	85.24		15.8167	838
2.63889	0.78323		15.8333	33.1952		79.1667	85.89		15.8333	837
2.64167	0.7832		15.85	34.0855		79.25	85.78		15.85	836
2.64444	0.78316		15.8667	35.4096		79.3333	85.8		15.8667	833
2.64722	0.78315		15.8833	35.8501		79.4167	85.92		15.8833	833
2.65	0.7831		15.9	34.23		79.5	85.67		15.9	833
2.65278	0.7831		15.9167	33.1698		79.5833	85.9		15.9167	831
2.65556	0.78308		15.9333	33.9036		79.6667	86.17		15.9333	831
2.65833	0.78305		15.95	34.6851		79.75	86.22		15.95	829
2.66111	0.78303		15.9667	34.6483		79.8333	86.27		15.9667	827
2.66389	0.78303		15.9833	34.6984		79.9167	86.49		15.9833	823
2.66667	0.78302		16	34.4695		80	86.84		16	820
2.66944	0.78299		16.0167	35.5906		80.0833	86.9		16.0167	823
2.67222	0.78294		16.0333	34.3996		80.1667	87		16.0333	825
2.675	0.78293		16.05	35.5587		80.25	87.49		16.05	828
2.67778	0.78293		16.0667	34.9823		80.3333	87.83		16.0667	833
2.68056	0.78291		16.0833	34.8884		80.4167	87.85		16.0833	832
2.68333	0.7829		16.1	34.3336		80.5	87.98		16.1	829
2.68611	0.78281		16.1167	36.6569		80.5833	88.1		16.1167	825
2.68889	0.7828		16.1333	35.8159		80.6667	88.36		16.1333	825
2.69167	0.78276		16.15	36.5023		80.75	88.53		16.15	830
2.69444	0.78259		16.1667	35.9022		80.8333	88.64		16.1667	833
2.69722	0.78192		16.1833	35.1637		80.9167	88.62		16.1833	832
2.7	0.78234		16.2	34.9655		81	88.73		16.2	836
2.70278	0.78247		16.2167	36.9949		81.0833	88.73		16.2167	836
2.70556	0.78231		16.2333	36.2607		81.1667	88.78		16.2333	837
2.70833	0.78227		16.25	36.8809		81.25	88.91		16.25	836
2.71111	0.78219		16.2667	36.6124		81.3333	89.03		16.2667	841
2.71389	0.78211		16.2833	36.7251		81.4167	88.93		16.2833	831
2.71667	0.78221		16.3	37.2661		81.5	88.92		16.3	833
2.71944	0.78225		16.3167	35.3821		81.5833	88.94		16.3167	834
2.72222	0.78229		16.3333	37.6334		81.6667	89.15		16.3333	835
2.725	0.78232		16.35	37.8027		81.75	89.29		16.35	831
2.72778	0.78232		16.3667	37.8055		81.8333	89.5		16.3667	835
2.73056	0.78228		16.3833	36.6599		81.9167	89.21		16.3833	837
2.73333	0.78223		16.4	35.9322		82	88.73		16.4	838
2.73611	0.78225		16.4167	36.0786		82.0833	89.21		16.4167	831
2.73889	0.78223		16.4333	35.8565		82.1667	89.17		16.4333	833
2.74167	0.7822		16.45	36.2813		82.25	88.87		16.45	832
2.74444	0.78219		16.4667	34.933		82.3333	88.84		16.4667	832
2.74722	0.78211		16.4833	37.6413		82.4167	88.84		16.4833	833
2.75	0.78207		16.5	36.915		82.5	89.11		16.5	832
2.75278	0.782		16.5167	37.5701		82.5833	88.86		16.5167	834
2.75556	0.7819		16.5333	36.2872		82.6667	88.31		16.5333	833
2.75833	0.78188		16.55	34.9322		82.75	88.22		16.55	834
2.76111	0.78187		16.5667	34.7519		82.8333	88.43		16.5667	838
2.76389	0.7818		16.5833	36.7761		82.9167	88.15		16.5833	835
2.76667	0.78178		16.6	36.4336		83	87.46		16.6	830
2.76944	0.78179		16.6167	36.5594		83.0833	86.88		16.6167	826
2.77222	0.78176		16.6333	37.4698		83.1667	87.29		16.6333	833
2.775	0.78176		16.65	36.8772		83.25	87.05		16.65	832
2.77778	0.78177		16.6667	36.8834		83.3333	85.55		16.6667	837
2.78056	0.78177		16.6833	37.9231		83.4167	84.77		16.6833	838
2.78333	0.78176		16.7	38.5205		83.5	84.91		16.7	841
2.78611	0.78174		16.7167	35.5415		83.5833	84.57		16.7167	841
2.78889	0.78174		16.7333	37.0699		83.6667	83.2		16.7333	837
2.79167	0.78174		16.75	36.9941		83.75	82.68		16.75	834
2.79444	0.78176		16.7667	37.2125		83.8333	82.49		16.7667	836
2.79722	0.78172		16.7833	35.4207		83.9167	82.85		16.7833	838
2.8	0.78161		16.8	35.7578		84	82.45		16.8	836
2.80278	0.78167		16.8167	37.339		84.0833	81.51		16.8167	835
2.80556	0.78168		16.8333	35.6891		84.1667	80.5		16.8333	837
2.80833	0.78172		16.85	36.1885		84.25	79.61		16.85	840
2.81111	0.78172		16.8667	36.7565		84.3333	77.41		16.8667	834
2.81389	0.7817		16.8833	36.3816		84.4167	76.87		16.8833	832
2.81667	0.78177		16.9	35.6994		84.5	78		16.9	829
2.81944	0.78172		16.9167	36.5737		84.5833	76.98		16.9167	825
2.82222	0.78177		16.9333	37.4587		84.6667	74.84		16.9333	820
2.825	0.78186		16.95	38.1366		84.75	75.11		16.95	820
2.82778	0.78189		16.9667	37.1012		84.8333	75.14		16.9667	818
2.83056	0.78191		16.9833	36.7846		84.9167	73.02		16.9833	820
2.83333	0.78188		17	36.5771		85	73.5		17	819
2.83611	0.7819		17.0167	36.6405		85.0833	72.49		17.0167	820
2.83889	0.78194		17.0333	37.2675		85.1667	72.24		17.0333	819
2.84167	0.78195		17.05	36.1489		85.25	71.9		17.05	817
2.84444	0.78197		17.0667	36.8773		85.3333	70.6		17.0667	817
2.84722	0.78197		17.0833	37.3976		85.4167	69.27		17.0833	822
2.85	0.782		17.1	37.6051		85.5	68.59		17.1	823
2.85278	0.78203		17.1167	36.4978		85.5833	69.02		17.1167	822
2.85556	0.782		17.1333	37.8546		85.6667	65.9		17.1333	810
2.85833	0.78199		17.15	37.1442		85.75	67.53		17.15	808
2.86111	0.78207		17.1667	37.7959		85.8333	68.08		17.1667	810
2.86389	0.78211		17.1833	36.7241		85.9167	66.76		17.1833	812
2.86667	0.78214		17.2	36.9651		86	66.4		17.2	808
2.86944	0.78211		17.2167	36.9116		86.0833	65.56		17.2167	809
2.87222	0.78212		17.2333	34.6779		86.1667	67.2		17.2333	806
2.875	0.78209		17.25	37.0864		86.25	67.24		17.25	806
2.87778	0.78185		17.2667	37.1697		86.3333	66.44		17.2667	805
2.88056	0.782		17.2833	37.0774		86.4167	65.87		17.2833	806
2.88333	0.782		17.3	35.6736		86.5	66.12		17.3	801
2.88611	0.78199		17.3167	35.7389		86.5833	64.69		17.3167	800
2.88889	0.78198		17.3333	35.8524		86.6667	64.18		17.3333	799
2.89167	0.78196		17.35	36.6619		86.75	64.26		17.35	796
2.89444	0.78198		17.3667	35.6575		86.8333	63.43		17.3667	793
2.89722	0.782		17.3833	36.5593		86.9167	65.66		17.3833	789
2.9	0.782		17.4	37.5867		87	64.44		17.4	786
2.90278	0.78201		17.4167	37.5247		87.0833	65.68		17.4167	790
2.90556	0.78205		17.4333	33.8028		87.1667	64.04		17.4333	787
2.90833	0.78207		17.45	34.861		87.25	62.63		17.45	786
2.91111	0.78209		17.4667	35.0362		87.3333	64.92		17.4667	785
2.91389	0.78209		17.4833	36.0762		87.4167	66.33		17.4833	784
2.91667	0.7821		17.5	37.0102		87.5	66.11		17.5	786
2.91944	0.7821		17.5167	36.3295		87.5833	68.41		17.5167	784
2.92222	0.78211		17.5333	36.9019		87.6667	68.54		17.5333	783
2.925	0.78211		17.55	35.3601		87.75	65.38		17.55	781
2.92778	0.78212		17.5667	35.9745		87.8333	65.98		17.5667	779
2.93056	0.7821		17.5833	37.7191		87.9167	68.05		17.5833	780
2.93333	0.78208		17.6	37.211		88	68.05		17.6	780
2.93611	0.7821		17.6167	35.8441		88.0833	65.11		17.6167	777
2.93889	0.78203		17.6333	35.5692		88.1667	64.13		17.6333	777
2.94167	0.78199		17.65	35.1632		88.25	68.39		17.65	777
2.94444	0.78204		17.6667	35.0926		88.3333	67.7		17.6667	771
2.94722	0.78201		17.6833	36.5981		88.4167	67.64		17.6833	767
2.95	0.782		17.7	36.3353		88.5	68.55		17.7	768
2.95278	0.78187		17.7167	36.5031		88.5833	67.19		17.7167	770
2.95556	0.78189		17.7333	35.2422		88.6667	66.15		17.7333	764
2.95833	0.78195		17.75	36.8072		88.75	67.86		17.75	761
2.96111	0.78199		17.7667	35.7377		88.8333	68.2		17.7667	759
2.96389	0.78203		17.7833	34.2056		88.9167	65.55		17.7833	756
2.96667	0.78204		17.8	34.225		89	65.07		17.8	756
2.96944	0.78206		17.8167	34.287		89.0833	68.04		17.8167	754
2.97222	0.78205		17.8333	34.0589		89.1667	65.81		17.8333	753
2.975	0.78205		17.85	34.7352		89.25	63.19		17.85	750
2.97778	0.78202		17.8667	35.2547		89.3333	66.67		17.8667	748
2.98056	0.782		17.8833	35.7339		89.4167	66.41		17.8833	744
2.98333	0.78193		17.9	35.5319		89.5	66.21		17.9	741
2.98611	0.78187		17.9167	34.1197		89.5833	66.98		17.9167	736
2.98889	0.78181		17.9333	35.3926		89.6667	66.58		17.9333	729
2.99167	0.78185		17.95	35.655		89.75	65.17		17.95	724
2.99444	0.7818		17.9667	35.4834		89.8333	65.58		17.9667	726
2.99722	0.78167		17.9833	34.7207		89.9167	62.69		17.9833	722
3	0.78153		18	35.8391		90	62.59		18	718
3.00278	0.78163		18.0167	35.2825		90.0833	64.3		18.0167	716
3.00556	0.7816		18.0333	35.2132		90.1667	65.24		18.0333	712
3.00833	0.78134		18.05	35.3404		90.25	60.78		18.05	708
3.01111	0.78152		18.0667	35.0794		90.3333	60.98		18.0667	708
3.01389	0.7815		18.0833	35.2861		90.4167	62.77		18.0833	709
3.01667	0.78147		18.1	34.4181		90.5	58.43		18.1	704
3.01944	0.78142		18.1167	34.1051		90.5833	59.77		18.1167	702
3.02222	0.78139		18.1333	33.5841		90.6667	59.85		18.1333	701
3.025	0.78114		18.15	33.6087		90.75	59.75		18.15	699
3.02778	0.78134		18.1667	34.6521		90.8333	57.86		18.1667	703
3.03056	0.78128		18.1833	33.9702		90.9167	60.78		18.1833	702
3.03333	0.78123		18.2	34.8691		91	59.67		18.2	704
3.03611	0.78111		18.2167	34.2961		91.0833	60.93		18.2167	704
3.03889	0.78104		18.2333	34.4439		91.1667	61.99		18.2333	701
3.04167	0.78102		18.25	34.265		91.25	61.4		18.25	693
3.04444	0.78092		18.2667	35.0471		91.3333	60.23		18.2667	686
3.04722	0.78093		18.2833	35.2873		91.4167	59.08		18.2833	682
3.05	0.78095		18.3	35.3687		91.5	61.8		18.3	675
3.05278	0.78097		18.3167	35.8159		91.5833	61.78		18.3167	671
3.05556	0.78095		18.3333	34.4944		91.6667	60.58		18.3333	669
3.05833	0.7809		18.35	33.7995		91.75	57.13		18.35	669
3.06111	0.7809		18.3667	33.0978		91.8333	56.49		18.3667	667
3.06389	0.7809		18.3833	34.3314		91.9167	58.33		18.3833	669
3.06667	0.78087		18.4	34.2572		92	56.72		18.4	667
3.06944	0.78089		18.4167	32.9984		92.0833	56.15		18.4167	664
3.07222	0.78078		18.4333	33.1691		92.1667	56.84		18.4333	662
3.075	0.78079		18.45	34.6705		92.25	59.28		18.45	659
3.07778	0.78076		18.4667	33.7459		92.3333	60.26		18.4667	656
3.08056	0.78074		18.4833	33.2714		92.4167	59.35		18.4833	654
3.08333	0.78072		18.5	34.66		92.5	60.29		18.5	649
3.08611	0.78066		18.5167	35.1182		92.5833	62.05		18.5167	644
3.08889	0.78064		18.5333	33.7229		92.6667	64.11		18.5333	639
3.09167	0.78068		18.55	34.4707		92.75	64.59		18.55	636
3.09444	0.78061		18.5667	33.9821		92.8333	65.87		18.5667	631
3.09722	0.78061		18.5833	34.8704		92.9167	65.81		18.5833	627
3.1	0.78058		18.6	33.9908		93	65.04		18.6	622
3.10278	0.78052		18.6167	35.0133		93.0833	66.12		18.6167	621
3.10556	0.78045		18.6333	34.5815		93.1667	65.74		18.6333	620
3.10833	0.78043		18.65	34.2761		93.25	65.62		18.65	618
3.11111	0.7804		18.6667	33.5977		93.3333	66.42		18.6667	616
3.11389	0.78031		18.6833	34.1601		93.4167	67.7		18.6833	613
3.11667	0.78035		18.7	33.4097		93.5	67.88		18.7	611
3.11944	0.78036		18.7167	33.5684		93.5833	69.3		18.7167	610
3.12222	0.78025		18.7333	34.8663		93.6667	69.44		18.7333	604
3.125	0.7802		18.75	34.2102		93.75	70.73		18.75	603
3.12778	0.78021		18.7667	34.0626		93.8333	70.4		18.7667	601
3.13056	0.78024		18.7833	33.1134		93.9167	71.12		18.7833	598
3.13333	0.78025		18.8	33.7834		94	71.83		18.8	595
3.13611	0.78026		18.8167	34.7017		94.0833	72.5		18.8167	591
3.13889	0.78029		18.8333	33.3599		94.1667	73.05		18.8333	588
3.14167	0.78033		18.85	34.1238		94.25	73.29		18.85	584
3.14444	0.78032		18.8667	34.3785		94.3333	73.82		18.8667	581
3.14722	0.78035		18.8833	34.1579		94.4167	74.52		18.8833	574
3.15	0.78036		18.9	34.2407		94.5	75.07		18.9	571
3.15278	0.77927		18.9167	33.4053		94.5833	75.17		18.9167	567
3.15556	0.78026		18.9333	34.4277		94.6667	75.53		18.9333	566
3.15833	0.78019		18.95	33.8432		94.75	75.57		18.95	561
3.16111	0.78019		18.9667	33.3983		94.8333	75.08		18.9667	559
3.16389	0.77995		18.9833	34.1811		94.9167	75.71		18.9833	556
3.16667	0.77962		19	33.2328		95	75.8		19	555
3.16944	0.78001		19.0167	32.8		95.0833	75.97		19.0167	553
3.17222	0.78005		19.0333	33.558		95.1667	76.18		19.0333	548
3.175	0.78009		19.05	33.6461		95.25	76.5		19.05	547
3.17778	0.7801		19.0667	33.0457		95.3333	76.72		19.0667	545
3.18056	0.78009		19.0833	33.1081		95.4167	77.06		19.0833	542
3.18333	0.78017		19.1	33.4067		95.5	77.29		19.1	538
3.18611	0.78018		19.1167	32.6895		95.5833	77.32		19.1167	535
3.18889	0.7802		19.1333	33.1175		95.6667	77.63		19.1333	531
3.19167	0.78016		19.15	33.9306		95.75	78.15		19.15	528
3.19444	0.78023		19.1667	33.6197		95.8333	78.58		19.1667	524
3.19722	0.78022		19.1833	32.4615		95.9167	78.41		19.1833	519
3.2	0.78024		19.2	33.2994		96	78.86		19.2	513
3.20278	0.78018		19.2167	34.1494		96.0833	78.87		19.2167	510
3.20556	0.7802		19.2333	34.0717		96.1667	79.27		19.2333	506
3.20833	0.78022		19.25	33.4875		96.25	79.51		19.25	501
3.21111	0.7802		19.2667	33.9208		96.3333	79.65		19.2667	498
3.21389	0.78021		19.2833	32.7787		96.4167	80.15		19.2833	495
3.21667	0.78022		19.3	33.0102		96.5	80.41		19.3	490
3.21944	0.78026		19.3167	33.2285		96.5833	80.66		19.3167	485
3.22222	0.78028		19.3333	34.0774		96.6667	80.76		19.3333	481
3.225	0.78028		19.35	33.7842		96.75	81.21		19.35	480
3.22778	0.77983		19.3667	33.4322		96.8333	81.38		19.3667	478
3.23056	0.77924		19.3833	33.4109		96.9167	81.57		19.3833	476
3.23333	0.77968		19.4	34.3705		97	81.69		19.4	475
3.23611	0.77982		19.4167	32.5497		97.0833	81.91		19.4167	472
3.23889	0.77994		19.4333	33.3847		97.1667	82.12		19.4333	466
3.24167	0.78022		19.45	33.3317		97.25	82.49		19.45	463
3.24444	0.78024		19.4667	33.2345		97.3333	82.91		19.4667	461
3.24722	0.78023		19.4833	32.5062		97.4167	83.2		19.4833	462
3.25	0.78018		19.5	33.3254		97.5	83.56		19.5	457
3.25278	0.78014		19.5167	32.8602		97.5833	83.71		19.5167	451
3.25556	0.78012		19.5333	32.5365		97.6667	84.34		19.5333	448
3.25833	0.78013		19.55	32.3742		97.75	84.26		19.55	445
3.26111	0.78015		19.5667	32.2533		97.8333	84.62		19.5667	444
3.26389	0.78012		19.5833	32.7301		97.9167	85.12		19.5833	438
3.26667	0.78007		19.6	32.477		98	85.39		19.6	433
3.26944	0.78		19.6167	33.2926		98.0833	85.65		19.6167	430
3.27222	0.77998		19.6333	33.0071		98.1667	86.02		19.6333	424
3.275	0.78003		19.65	32.5863		98.25	86.31		19.65	421
3.27778	0.78001		19.6667	32.3956		98.3333	86.55		19.6667	419
3.28056	0.77994		19.6833	31.3224		98.4167	86.75		19.6833	417
3.28333	0.77997		19.7	32.5547		98.5	86.89		19.7	411
3.28611	0.77998		19.7167	33.0365		98.5833	87.02		19.7167	405
3.28889	0.77995		19.7333	32.677		98.6667	87.4		19.7333	398
3.29167	0.78001		19.75	32.9716		98.75	87.41		19.75	394
3.29444	0.78001		19.7667	32.2515		98.8333	87.77		19.7667	392
3.29722	0.78003		19.7833	31.9764		98.9167	87.79		19.7833	386
3.3	0.78001		19.8	32.8155		99	87.99		19.8	379
3.30278	0.77992		19.8167	32.446		99.0833	88.26		19.8167	373
3.30556	0.77995		19.8333	31.7821		99.1667	88.39		19.8333	368
3.30833	0.77994		19.85	31.9583		99.25	88.49		19.85	364
3.31111	0.77993		19.8667	32.5602		99.3333	88.65		19.8667	358
3.31389	0.7799		19.8833	31.5849		99.4167	88.9		19.8833	356
3.31667	0.77993		19.9	31.2211		99.5	88.94		19.9	354
3.31944	0.77996		19.9167	31.111		99.5833	89.02		19.9167	351
3.32222	0.77992		19.9333	31.8172		99.6667	89		19.9333	347
3.325	0.7799		19.95	31.4078		99.75	89.13		19.95	343
3.32778	0.77986		19.9667	31.1111		99.8333	89.42		19.9667	337
3.33056	0.77989		19.9833	31.2882		99.9167	89.58		19.9833	331
3.33333	0.77265		20	31.0889		100	89.45		20	325
3.33611	0.78022		20.0167	30.888		100.083	89.3		20.0167	319
3.33889	0.78004		20.0333	31.3819		100.167	89.16		20.0333	319
3.34167	0.78		20.05	31.375		100.25	89.27		20.05	317
3.34444	0.77996		20.0667	30.9941		100.333	89		20.0667	311
3.34722	0.77991		20.0833	31.0928		100.417	89.07		20.0833	308
3.35	0.77992		20.1	30.4045		100.5	89.11		20.1	297
3.35278	0.77991		20.1167	30.8078		100.583	89.41		20.1167	283
3.35556	0.77989		20.1333	31.0474		100.667	89.62		20.1333	275
3.35833	0.77987		20.15	30.3977		100.75	89.63		20.15	273
3.36111	0.77989		20.1667	30.4575		100.833	89.93		20.1667	270
3.36389	0.77987		20.1833	30.0849		100.917	90.32		20.1833	269
3.36667	0.77982		20.2	30.7198		101	90.21		20.2	267
3.36944	0.77985		20.2167	30.8496		101.083	90.4		20.2167	265
3.37222	0.77984		20.2333	30.4011		101.167	90.65		20.2333	241
3.375	0.77988		20.25	30.6402		101.25	90.61		20.25	179
3.37778	0.7799		20.2667	30.3363		101.333	90.76		20.2667	146
3.38056	0.77993		20.2833	30.3267		101.417	91		20.2833	140
3.38333	0.77996		20.3	30.7341		101.5	91.09		20.3	140
3.38611	0.77997		20.3167	30.5139		101.583	91.39		20.3167	138
3.38889	0.77993		20.3333	30.8236		101.667	91.75		20.3333	137
3.39167	0.77997		20.35	29.9264		101.75	91.67		20.35	134
3.39444	0.77999		20.3667	30.1231		101.833	91.75		20.3667	133
3.39722	0.78001		20.3833	29.7193		101.917	91.96		20.3833	133
3.4	0.77995		20.4	29.8081		102	91.85		20.4	134
3.40278	0.77993		20.4167	29.6366		102.083	92.44		20.4167	136
3.40556	0.77993		20.4333	29.9608		102.167	92.54		20.4333	135
3.40833	0.77989		20.45	29.3018		102.25	92.77		20.45	133
3.41111	0.77986		20.4667	30.0397		102.333	92.62		20.4667	132
3.41389	0.77993		20.4833	29.5415		102.417	92.97		20.4833	130
3.41667	0.77999		20.5	29.5833		102.5	93.13		20.5	125
3.41944	0.78		20.5167	29.6959		102.583	93.34		20.5167	122
3.42222	0.78009		20.5333	29.9075		102.667	93.59		20.5333	124
3.425	0.78019		20.55	29.58		102.75	93.44		20.55	122
3.42778	0.78025		20.5667	29.4369		102.833	93.74		20.5667	119
3.43056	0.78032		20.5833	29.4849		102.917	93.75		20.5833	112
3.43333	0.78033		20.6	29.7262		103	93.61		20.6	103
3.43611	0.78037		20.6167	29.5247		103.083	93.58		20.6167	99
3.43889	0.78041		20.6333	29.3055		103.167	93.77		20.6333	103
3.44167	0.78037		20.65	29.1995		103.25	94.01		20.65	106
3.44444	0.78042		20.6667	28.8953		103.333	93.76		20.6667	110
3.44722	0.78043		20.6833	29.0786		103.417	93.57		20.6833	112
3.45	0.78041		20.7	29.0759		103.5	93.65		20.7	112
3.45278	0.78043		20.7167	29.0886		103.583	93.97		20.7167	110
3.45556	0.78047		20.7333	29.064		103.667	93.5		20.7333	108
3.45833	0.78046		20.75	29.0844		103.75	93.67		20.75	106
3.46111	0.78046		20.7667	28.8527		103.833	93.75		20.7667	103
3.46389	0.78048		20.7833	28.9761		103.917	93.72		20.7833	101
3.46667	0.78047		20.8	28.6035		104	93.9		20.8	98
3.46944	0.78051		20.8167	28.3807		104.083	93.68		20.8167	96
3.47222	0.78049		20.8333	28.596		104.167	93.65		20.8333	94
3.475	0.78045		20.85	28.5445		104.25	93.54		20.85	92
3.47778	0.78042		20.8667	28.393		104.333	93.65		20.8667	90
3.48056	0.78037		20.8833	28.4241		104.417	93.74		20.8833	89
3.48333	0.78035		20.9	28.5804		104.5	93.57		20.9	87
3.48611	0.78023		20.9167	28.2896		104.583	93.91		20.9167	86
3.48889	0.78023		20.9333	28.384		104.667	94.05		20.9333	84
3.49167	0.78019		20.95	28.0652		104.75	94.31		20.95	83
3.49444	0.78016		20.9667	28.0509		104.833	94.25		20.9667	81
3.49722	0.78017		20.9833	28.0512		104.917	94.21		20.9833	80
3.5	0.78014		21	27.9982		105	94.1		21	78
3.50278	0.78014		21.0167	28.0637		105.083	94.39		21.0167	77
3.50556	0.78018		21.0333	28.006		105.167	94.29		21.0333	75
3.50833	0.78019		21.05	27.7886		105.25	94.38		21.05	73
3.51111	0.78025		21.0667	27.7497		105.333	94.4		21.0667	71
3.51389	0.78028		21.0833	27.7158		105.417	94.34		21.0833	70
3.51667	0.78029		21.1	27.7884		105.5	94.36		21.1	54
3.51944	0.77994		21.1167	27.4802		105.583	94.67		21.1167	66
3.52222	0.77705		21.1333	27.5521		105.667	94.82		21.1333	65
3.525	0.77651		21.15	27.5254		105.75	95.04		21.15	64
3.52778	0.77693		21.1667	27.5385		105.833	94.95		21.1667	62
3.53056	0.77751		21.1833	27.3861		105.917	94.45		21.1833	60
3.53333	0.77799		21.2	27.3826		106	93.6		21.2	59
3.53611	0.77891		21.2167	27.3284		106.083	92.75		21.2167	57
3.53889	0.77984		21.2333	27.2442		106.167	91.93		21.2333	56
3.54167	0.78025		21.25	27.1605		106.25	91.1		21.25	54
3.54444	0.78038		21.2667	27.1613		106.333	89.82		21.2667	53
3.54722	0.78038		21.2833	27.1868		106.417	88.3		21.2833	52
3.55	0.78038		21.3	27.1187		106.5	87.23		21.3	50
3.55278	0.78006		21.3167	27.0549		106.583	86.19		21.3167	49
3.55556	0.78005		21.3333	27.0094		106.667	85.3		21.3333	48
3.55833	0.77996		21.35	26.9835		106.75	84.25		21.35	46
3.56111	0.77996		21.3667	26.9507		106.833	83.54		21.3667	45
3.56389	0.77999		21.3833	26.8657		106.917	82.73		21.3833	44
3.56667	0.78008		21.4	26.9318		107	80.62		21.4	43
3.56944	0.78014		21.4167	26.7163		107.083	79.71		21.4167	42
3.57222	0.78018		21.4333	26.8839		107.167	79.94		21.4333	40
3.575	0.78016		21.45	26.7123		107.25	78.34		21.45	39
3.57778	0.7802		21.4667	26.6404		107.333	76.96		21.4667	38
3.58056	0.78018		21.4833	26.6662		107.417	76.27		21.4833	36
3.58333	0.78028		21.5	26.6827		107.5	74.54		21.5	35
3.58611	0.78034		21.5167	26.4865		107.583	73.33		21.5167	34
3.58889	0.78038		21.5333	26.4864		107.667	72.59		21.5333	33
3.59167	0.78036		21.55	26.4402		107.75	70.29		21.55	32
3.59444	0.78039		21.5667	26.4782		107.833	70.03		21.5667	30
3.59722	0.78043		21.5833	26.3998		107.917	69.96		21.5833	29
3.6	0.78042		21.6	26.3184		108	70.03		21.6	28
3.60278	0.78052		21.6167	26.2749		108.083	69.2		21.6167	27
3.60556	0.78056		21.6333	26.2744		108.167	68.43		21.6333	26
3.60833	0.78064		21.65	26.1688		108.25	67.42		21.65	25
3.61111	0.78072		21.6667	26.2313		108.333	66.56		21.6667	23
3.61389	0.78078		21.6833	25.9627		108.417	67.89		21.6833	22
3.61667	0.7808		21.7	25.9293		108.5	67.67		21.7	20
3.61944	0.78083		21.7167	26.0221		108.583	65.57		21.7167	19
3.62222	0.78085		21.7333	26.1173		108.667	65.27		21.7333	18
3.625	0.7809		21.75	25.9599		108.75	65.77		21.75	18
3.62778	0.77955		21.7667	26.0741		108.833	65.1		21.7667	16
3.63056	0.77956		21.7833	25.7069		108.917	63.78		21.7833	15
3.63333	0.77957		21.8	25.6118		109	61.75		21.8	13
3.63611	0.77968		21.8167	25.7041		109.083	61.35		21.8167	12
3.63889	0.77978		21.8333	25.6733		109.167	61.04		21.8333	11
3.64167	0.77974		21.85	25.6366		109.25	59.59		21.85	10
3.64444	0.77981		21.8667	25.6052		109.333	60.38		21.8667	9
3.64722	0.77991		21.8833	25.3792		109.417	59.93		21.8833	8
3.65	0.78003		21.9	25.5346		109.5	58.73		21.9	7
3.65278	0.78008		21.9167	25.4935		109.583	58.38		21.9167	7
3.65556	0.78009		21.9333	25.5665		109.667	58.23		21.9333	7
3.65833	0.7802		21.95	25.3502		109.75	57.19		21.95	6
3.66111	0.78025		21.9667	25.3233		109.833	56.55		21.9667	5
3.66389	0.7802		21.9833	25.026		109.917	57.53		21.9833	4
3.66667	0.7802		22	24.9208		110	58.6		22	3
3.66944	0.78023		22.0167	25.0028		110.083	58.3		22.0167	2
3.67222	0.78025		22.0333	24.8117		110.167	57.75		22.0333	1
3.675	0.78022		22.05	24.7509		110.25	56.93		22.05	0
3.67778	0.7802		22.0667	24.9059		110.333	56.37		22.0667	0
3.68056	0.78021		22.0833	25.0771		110.417	55.11		22.0833	0
3.68333	0.78019		22.1	25.0242		110.5	55.17		22.1	0
3.68611	0.77996		22.1167	24.9916		110.583	55.04		22.1167	0
3.68889	0.78009		22.1333	24.6743		110.667	55.04		22.1333	0
3.69167	0.78008		22.15	24.9448		110.75	53.19		22.15	0
3.69444	0.78011		22.1667	24.9743		110.833	53.68		22.1667	0
3.69722	0.78013		22.1833	25.0201		110.917	54.69		22.1833	0
3.7	0.78017		22.2	24.6657		111	55.13		22.2	0
3.70278	0.78018		22.2167	24.7319		111.083	53.45		22.2167	0
3.70556	0.78017		22.2333	24.9246		111.167	53.29		22.2333	0
3.70833	0.78019		22.25	24.6661		111.25	54.01		22.25	0
3.71111	0.77988		22.2667	25.0308		111.333	53.19		22.2667	0
3.71389	0.77937		22.2833	24.6511		111.417	53.53		22.2833	0
3.71667	0.77919		22.3	24.6305		111.5	50.32		22.3	0
3.71944	0.77933		22.3167	24.7309		111.583	49.96		22.3167	0
3.72222	0.77945		22.3333	24.5022		111.667	50.65		22.3333	0
3.725	0.77954		22.35	24.471		111.75	50.89		22.35	0
3.72778	0.77955		22.3667	24.4233		111.833	49.22		22.3667	0
3.73056	0.77937		22.3833	24.7306		111.917	50.05		22.3833	0
3.73333	0.77932		22.4	24.3938		112	52.67		22.4	0
3.73611	0.77954		22.4167	24.5481		112.083	50.01		22.4167	0
3.73889	0.77962		22.4333	24.5688		112.167	49.51		22.4333	0
3.74167	0.77964		22.45	24.5304		112.25	47.75		22.45	0
3.74444	0.77958		22.4667	24.3887		112.333	46.87		22.4667	0
3.74722	0.77956		22.4833	24.504		112.417	46.11		22.4833	0
3.75	0.77954		22.5	24.5886		112.5	46.55		22.5	0
3.75278	0.77945		22.5167	24.6132		112.583	46.68		22.5167	0
3.75556	0.77949		22.5333	24.5736		112.667	44.88		22.5333	0
3.75833	0.77948		22.55	24.4962		112.75	46.64		22.55	0
3.76111	0.77945		22.5667	24.2052		112.833	45.96		22.5667	0
3.76389	0.77943		22.5833	24.4108		112.917	45.04		22.5833	0
3.76667	0.77939		22.6	24.2927		113	45.25		22.6	0
3.76944	0.77935		22.6167	24.3813		113.083	43.71		22.6167	0
3.77222	0.77931		22.6333	24.5108		113.167	43.49		22.6333	0
3.775	0.7793		22.65	24.0116		113.25	42.5		22.65	0
3.77778	0.77927		22.6667	24.0653		113.333	43.33		22.6667	0
3.78056	0.7792		22.6833	24.0017		113.417	43.39		22.6833	0
3.78333	0.77802		22.7	24.2538		113.5	43.04		22.7	0
3.78611	0.7781		22.7167	23.7463		113.583	43.44		22.7167	0
3.78889	0.77745		22.7333	23.8774		113.667	42.28		22.7333	0
3.79167	0.77766		22.75	23.81		113.75	42.61		22.75	0
3.79444	0.77792		22.7667	23.9924		113.833	44.72		22.7667	0
3.79722	0.77812		22.7833	24.0158		113.917	45.23		22.7833	0
3.8	0.77831		22.8	23.9293		114	43.59		22.8	0
3.80278	0.77842		22.8167	23.6994		114.083	41.17		22.8167	0
3.80556	0.7785		22.8333	24.2592		114.167	40.29		22.8333	0
3.80833	0.77853		22.85	23.9138		114.25	41.49		22.85	0
3.81111	0.7786		22.8667	23.8851		114.333	43.4		22.8667	0
3.81389	0.77865		22.8833	23.8904		114.417	41.65		22.8833	0
3.81667	0.77863		22.9	23.6632		114.5	43.51		22.9	0
3.81944	0.77868		22.9167	23.3719		114.583	44.06		22.9167	0
3.82222	0.77871		22.9333	23.8416		114.667	46.52		22.9333	0
3.825	0.77872		22.95	23.6587		114.75	45.24		22.95	0
3.82778	0.77855		22.9667	23.5961		114.833	47.27		22.9667	0
3.83056	0.77875		22.9833	23.787		114.917	48.03		22.9833	0
3.83333	0.7787		23	23.8373		115	47.28		23	0
3.83611	0.77868		23.0167	23.1763		115.083	47.84		23.0167	0
3.83889	0.77866		23.0333	23.642		115.167	48.04		23.0333	0
3.84167	0.77875		23.05	23.6467		115.25	48.53		23.05	0
3.84444	0.77874		23.0667	23.5761		115.333	47.49		23.0667	0
3.84722	0.77865		23.0833	23.49		115.417	47.49		23.0833	0
3.85	0.77878		23.1	23.5438		115.5	46.85		23.1	0
3.85278	0.77884		23.1167	23.4373		115.583	47.61		23.1167	0
3.85556	0.7783		23.1333	23.3726		115.667	49.12		23.1333	0
3.85833	0.77859		23.15	23.0811		115.75	48.71		23.15	0
3.86111	0.77873		23.1667	23.1323		115.833	47.53		23.1667	0
3.86389	0.77886		23.1833	23.3831		115.917	45.9		23.1833	0
3.86667	0.77859		23.2	22.9603		116	45.55		23.2	0
3.86944	0.77853		23.2167	23.4377		116.083	46.61		23.2167	0
3.87222	0.77832		23.2333	23.1567		116.167	46.64		23.2333	0
3.875	0.77854		23.25	23.0366		116.25	47.28		23.25	0
3.87778	0.77864		23.2667	23.154		116.333	46.44		23.2667	0
3.88056	0.77865		23.2833	23.5618		116.417	47.95		23.2833	0
3.88333	0.77862		23.3	23.0898		116.5	48.52		23.3	0
3.88611	0.77608		23.3167	23.1361		116.583	49.45		23.3167	0
3.88889	0.77555		23.3333	23.1289		116.667	49.71		23.3333	0
3.89167	0.77371		23.35	23.143		116.75	48.29		23.35	0
3.89444	0.77628		23.3667	23.3438		116.833	51.07		23.3667	0
3.89722	0.77832		23.3833	23.3958		116.917	52.05		23.3833	0
3.9	0.77856		23.4	23.4275		117	52.37		23.4	0
3.90278	0.77845		23.4167	22.9784		117.083	53.7		23.4167	0
3.90556	0.77695		23.4333	23.0371		117.167	53.32		23.4333	0
3.90833	0.77875		23.45	23.3301		117.25	53.03		23.45	0
3.91111	0.77886		23.4667	23.0623		117.333	53.34		23.4667	0
3.91389	0.77894		23.4833	22.8068		117.417	53.81		23.4833	0
3.91667	0.77902		23.5	22.767		117.5	54.64		23.5	0
3.91944	0.77905		23.5167	23.1788		117.583	55.23		23.5167	0
3.92222	0.77903		23.5333	22.7575		117.667	55.61		23.5333	0
3.925	0.77899		23.55	23.2804		117.75	55.93		23.55	0
3.92778	0.77896		23.5667	22.9398		117.833	56.11		23.5667	0
3.93056	0.7789		23.5833	22.8235		117.917	55.97		23.5833	0
3.93333	0.77863		23.6	22.8175		118	56.65		23.6	0
3.93611	0.7788		23.6167	22.9443		118.083	56.9		23.6167	0
3.93889	0.77874		23.6333	23.2731		118.167	57.35		23.6333	0
3.94167	0.77868		23.65	23.2742		118.25	57.67		23.65	0
3.94444	0.77864		23.6667	22.8566		118.333	58.31		23.6667	0
3.94722	0.77859		23.6833	22.6314		118.417	58.6		23.6833	0
3.95	0.7785		23.7	22.7404		118.5	59.09		23.7	0
3.95278	0.77847		23.7167	23.101		118.583	59.35		23.7167	0
3.95556	0.77845		23.7333	22.7644		118.667	60.02		23.7333	0
3.95833	0.77842		23.75	22.4644		118.75	60.54		23.75	0
3.96111	0.7783		23.7667	22.7818		118.833	61.12		23.7667	0
3.96389	0.77817		23.7833	23.1016		118.917	61.81		23.7833	0
3.96667	0.7781		23.8	22.7595		119	62.4		23.8	0
3.96944	0.77798		23.8167	22.4109		119.083	62.75		23.8167	0
3.97222	0.7779		23.8333	23.0457		119.167	63.21		23.8333	0
3.975	0.77787		23.85	22.5863		119.25	63.59		23.85	0
3.97778	0.77785		23.8667	22.885		119.333	64.11		23.8667	0
3.98056	0.77783		23.8833	22.511		119.417	64.63		23.8833	0
3.98333	0.77782		23.9	22.3161		119.5	65.29		23.9	0
3.98611	0.7778		23.9167	22.7657		119.583	66.26		23.9167	0
3.98889	0.7778		23.9333	22.4497		119.667	66.87		23.9333	0
3.99167	0.77778		23.95	22.8657		119.75	67.72		23.95	0
3.99444	0.77773		23.9667	22.4567		119.833	68.49		23.9667	0
3.99722	0.77728		23.9833	22.7735		119.917	69.04		23.9833	0
4	0.77767		24	22.7514		120	69.63		24	0
4.00278	0.77762		24.0167	22.912		120.083	70.06		24.0167	0
4.00556	0.77759		24.0333	22.3372		120.167	70.09		24.0333	0
4.00833	0.77752		24.05	22.8215		120.25	70.6		24.05	0
4.01111	0.77746		24.0667	22.3839		120.333	71.05		24.0667	0
4.01389	0.77741		24.0833	22.4552		120.417	71.22		24.0833	0
4.01667	0.77736		24.1	22.2817		120.5	71.59		24.1	0
4.01944	0.77733		24.1167	22.8714		120.583	71.94		24.1167	0
4.02222	0.77726		24.1333	22.4182		120.667	72.02		24.1333	0
4.025	0.77721		24.15	22.5		120.75	72.45		24.15	0
4.02778	0.77718		24.1667	22.1314		120.833	72.87		24.1667	0
4.03056	0.77715		24.1833	22.719		120.917	73.13		24.1833	0
4.03333	0.77715		24.2	22.4202		121	73.26		24.2	0
4.03611	0.77709		24.2167	21.9626		121.083	73.52		24.2167	0
4.03889	0.77708		24.2333	22.1126		121.167	73.53		24.2333	0
4.04167	0.77706		24.25	22.4634		121.25	73.93		24.25	0
4.04444	0.77702		24.2667	21.7727		121.333	74.24		24.2667	0
4.04722	0.77697		24.2833	22.1717		121.417	74.42		24.2833	0
4.05	0.77677		24.3	22.3486		121.5	74.63		24.3	0
4.05278	0.77693		24.3167	22.1463		121.583	74.87		24.3167	0
4.05556	0.77694		24.3333	22.3687		121.667	74.93		24.3333	0
4.05833	0.77672		24.35	22.2609		121.75	75.27		24.35	0
4.06111	0.77676		24.3667	22.4957		121.833	75.63		24.3667	0
4.06389	0.77679		24.3833	22.1617		121.917	75.86		24.3833	0
4.06667	0.77669		24.4	22.0824		122	76.82		24.4	0
4.06944	0.77666		24.4167	22.2281		122.083	76.97		24.4167	0
4.07222	0.77669		24.4333	22.374		122.167	77.2		24.4333	0
4.075	0.77674		24.45	22.3044		122.25	77.84		24.45	0
4.07778	0.77675		24.4667	22.2581		122.333	78.45		24.4667	0
4.08056	0.77675		24.4833	22.36		122.417	78.7		24.4833	0
4.08333	0.77673		24.5	22.3066		122.5	78.7		24.5	0
4.08611	0.7767		24.5167	21.876		122.583	78.7		24.5167	0
4.08889	0.77667		24.5333	22.3072		122.667	78.45		24.5333	0
4.09167	0.77643		24.55	21.965		122.75	78.39		24.55	0
4.09444	0.77646		24.5667	22.303		122.833	78.45		24.5667	0
4.09722	0.77636		24.5833	22.6606		122.917	78.84		24.5833	0
4.1	0.77636		24.6	22.0026		123	78.64		24.6	0
4.10278	0.7763		24.6167	22.3291		123.083	78.72		24.6167	0
4.10556	0.77606		24.6333	22.0039		123.167	78.31		24.6333	0
4.10833	0.76203		24.65	22.2294		123.25	78.67		24.65	0
4.11111	0.75864		24.6667	22.3314		123.333	78.46		24.6667	0
4.11389	0.75976		24.6833	21.9669		123.417	78.63		24.6833	0
4.11667	0.76132		24.7	22.1889		123.5	78.78		24.7	0
4.11944	0.76368		24.7167	21.9147		123.583	79.12		24.7167	0
4.12222	0.76657		24.7333	22.411		123.667	78.77		24.7333	0
4.125	0.76873		24.75	21.6269		123.75	78.91		24.75	0
4.12778	0.7702		24.7667	22.1388		123.833	79.07		24.7667	0
4.13056	0.77175		24.7833	22.283		123.917	78.08		24.7833	0
4.13333	0.7724		24.8	22.3485		124	77.24		24.8	0
4.13611	0.7728		24.8167	22.1821		124.083	76.81		24.8167	0
4.13889	0.77304		24.8333	21.9389		124.167	77.1		24.8333	0
4.14167	0.77329		24.85	22.1997		124.25	77.74		24.85	0
4.14444	0.77352		24.8667	21.7819		124.333	78		24.8667	0
4.14722	0.77373		24.8833	21.971		124.417	77.81		24.8833	0
4.15	0.77396		24.9	22.1949		124.5	77.5		24.9	0
4.15278	0.77419		24.9167	22.4082		124.583	77.29		24.9167	0
4.15556	0.77435		24.9333	22.2547		124.667	77.24		24.9333	0
4.15833	0.77442		24.95	22.0021		124.75	77.74		24.95	0
4.16111	0.77452		24.9667	22.3446		124.833	78.75		24.9667	0
4.16389	0.77456		24.9833	22.3656		124.917	79.35		24.9833	0
4.16667	0.7746		25	21.8196		125	80.11		25	0
4.16944	0.77463		25.0167	21.9877		125.083	80.95		25.0167	0
4.17222	0.77468		25.0333	21.7342		125.167	81.41		25.0333	0
4.175	0.77466		25.05	21.9179		125.25	82.15		25.05	0
4.17778	0.77469		25.0667	21.5328		125.333	82.44		25.0667	0
4.18056	0.77469		25.0833	21.9513		125.417	82.59		25.0833	0
4.18333	0.77472		25.1	21.8531		125.5	83.11		25.1	0
4.18611	0.77289		25.1167	22.1705		125.583	83.24		25.1167	0
4.18889	0.76624		25.1333	21.9985		125.667	82.86		25.1333	0
4.19167	0.76597		25.15	21.5266		125.75	82.42		25.15	0
4.19444	0.76297		25.1667	21.88		125.833	82.08		25.1667	0
4.19722	0.76228		25.1833	21.8744		125.917	82.16		25.1833	0
4.2	0.766		25.2	21.5291		126	82.29		25.2	0
4.20278	0.77164		25.2167	21.531		126.083	82.4		25.2167	0
4.20556	0.77285		25.2333	22.0787		126.167	82.25		25.2333	0
4.20833	0.77359		25.25	21.8979		126.25	82.11		25.25	0
4.21111	0.77412		25.2667	21.9707		126.333	82.69		25.2667	0
4.21389	0.77425		25.2833	21.5139		126.417	82.5		25.2833	0
4.21667	0.77423		25.3	21.7177		126.5	82.76		25.3	0
4.21944	0.77437		25.3167	21.3665		126.583	83.82		25.3167	0
4.22222	0.77441		25.3333	21.9811		126.667	84.44		25.3333	0
4.225	0.77447		25.35	21.8232		126.75	84.03		25.35	0
4.22778	0.7745		25.3667	21.9243		126.833	83.57		25.3667	0
4.23056	0.77455		25.3833	21.4022		126.917	82.8		25.3833	0
4.23333	0.77458		25.4	21.4964		127	82.15		25.4	0
4.23611	0.77463		25.4167	22.1523		127.083	82.42		25.4167	0
4.23889	0.77467		25.4333	21.922		127.167	82.48		25.4333	0
4.24167	0.77475		25.45	21.8434		127.25	81.57		25.45	0
4.24444	0.77481		25.4667	21.6584		127.333	81.54		25.4667	0
4.24722	0.77487		25.4833	21.8056		127.417	82.43		25.4833	0
4.25	0.77494		25.5	22.0584		127.5	83.41		25.5	0
4.25278	0.77499		25.5167	21.361		127.583	84.06		25.5167	0
4.25556	0.77503		25.5333	21.8084		127.667	85.47		25.5333	0
4.25833	0.77507		25.55	21.5067		127.75	86.93		25.55	0
4.26111	0.77511		25.5667	21.6337		127.833	88.05		25.5667	0
4.26389	0.77515		25.5833	21.7826		127.917	88.68		25.5833	0
4.26667	0.77518		25.6	21.6687		128	88.24		25.6	0
4.26944	0.77522		25.6167	21.5788		128.083	87.4		25.6167	0
4.27222	0.7753		25.6333	21.4895		128.167	86.56		25.6333	0
4.275	0.77533		25.65	21.847		128.25	86.75		25.65	0
4.27778	0.77531		25.6667	21.2867		128.333	87.87		25.6667	0
4.28056	0.77541		25.6833	21.9103		128.417	88.81		25.6833	0
4.28333	0.77546		25.7	21.5758		128.5	89.12		25.7	0
4.28611	0.77549		25.7167	21.4602		128.583	89.32		25.7167	0
4.28889	0.77549		25.7333	21.5773		128.667	89.58		25.7333	0
4.29167	0.77551		25.75	21.916		128.75	88.59		25.75	0
4.29444	0.77554		25.7667	21.9476		128.833	87.23		25.7667	0
4.29722	0.77555		25.7833	21.3946		128.917	88.02		25.7833	0
4.3	0.77555		25.8	21.7255		129	89		25.8	0
4.30278	0.77549		25.8167	21.821		129.083	90.16		25.8167	0
4.30556	0.77546		25.8333	21.9073		129.167	90.04		25.8333	0
4.30833	0.77546		25.85	21.5672		129.25	89.78		25.85	0
4.31111	0.77546		25.8667	21.5937		129.333	88.71		25.8667	0
4.31389	0.7754		25.8833	21.4433		129.417	89.06		25.8833	0
4.31667	0.77541		25.9	21.4395		129.5	89.66		25.9	0
4.31944	0.77548		25.9167	21.3859		129.583	91.07		25.9167	0
4.32222	0.77551		25.9333	21.651		129.667	92.14		25.9333	0
4.325	0.77549		25.95	21.6074		129.75	92.24		25.95	0
4.32778	0.77545		25.9667	21.2959		129.833	91.91		25.9667	0
4.33056	0.77545		25.9833	21.823		129.917	92.64		25.9833	0
4.33333	0.77546		26	21.3404		130	91.04		26	0
4.33611	0.77549		26.0167	21.46		130.083	91.33		26.0167	0
4.33889	0.77549		26.0333	21.466		130.167	90.96		26.0333	0
4.34167	0.77543		26.05	21.1789		130.25	89.87		26.05	0
4.34444	0.77551		26.0667	21.4715		130.333	89.57		26.0667	0
4.34722	0.77554		26.0833	21.3227		130.417	88.89		26.0833	0
4.35	0.77555		26.1	21.8858		130.5	88.55		26.1	0
4.35278	0.77553		26.1167	21.6501		130.583	88.86		26.1167	0
4.35556	0.77558		26.1333	21.4676		130.667	88.55		26.1333	0
4.35833	0.7756		26.15	21.147		130.75	88.14		26.15	0
4.36111	0.77559		26.1667	21.1464		130.833	86.56		26.1667	0
4.36389	0.77533		26.1833	21.2704		130.917	85.8		26.1833	0
4.36667	0.77552		26.2	21.2227		131	85.25		26.2	0
4.36944	0.77552		26.2167	21.4671		131.083	86		26.2167	0
4.37222	0.77553		26.2333	21.0029		131.167	86.7		26.2333	0
4.375	0.77553		26.25	21.3319		131.25	86.22		26.25	0
4.37778	0.77518		26.2667	21.1733		131.333	86.14		26.2667	0
4.38056	0.77532		26.2833	21.271		131.417	85.86		26.2833	0
4.38333	0.77537		26.3	21.391		131.5	85.19		26.3	0
4.38611	0.77541		26.3167	21.2266		131.583	85.12		26.3167	0
4.38889	0.77542		26.3333	21.2787		131.667	85		26.3333	0
4.39167	0.77547		26.35	21.0991		131.75	85.41		26.35	0
4.39444	0.77548		26.3667	21.167		131.833	85.3		26.3667	0
4.39722	0.77547		26.3833	21.5008		131.917	85.93		26.3833	0
4.4	0.77547		26.4	21.5005		132	86.78		26.4	0
4.40278	0.77552		26.4167	21.6477		132.083	87.47		26.4167	0
4.40556	0.7755		26.4333	21.5236		132.167	89.43		26.4333	0
4.40833	0.77541		26.45	21.115		132.25	90.92		26.45	0
4.41111	0.77543		26.4667	21.1542		132.333	92.25		26.4667	0
4.41389	0.77544		26.4833	21.21		132.417	93.6		26.4833	0
4.41667	0.77545		26.5	21.0426		132.5	93.34		26.5	0
4.41944	0.77545		26.5167	20.8548		132.583	92.29		26.5167	0
4.42222	0.77545		26.5333	21.0258		132.667	90.81		26.5333	0
4.425	0.77547		26.55	21.3369		132.75	88.63		26.55	0
4.42778	0.77548		26.5667	21.355		132.833	86.12		26.5667	0
4.43056	0.77552		26.5833	21.6172		132.917	83.94		26.5833	0
4.43333	0.77555		26.6	21.5118		133	81.48		26.6	0
4.43611	0.77553		26.6167	21.0581		133.083	79.75		26.6167	0
4.43889	0.77522		26.6333	21.4183		133.167	77.44		26.6333	0
4.44167	0.77529		26.65	21.1425		133.25	75.06		26.65	0
4.44444	0.77532		26.6667	21.2017		133.333	71.87		26.6667	0
4.44722	0.77542		26.6833	21.0282		133.417	70.21		26.6833	0
4.45	0.77544		26.7	21.3282		133.5	68.68		26.7	0
4.45278	0.77545		26.7167	21.2801		133.583	67.36		26.7167	0
4.45556	0.77544		26.7333	21.1649		133.667	64.05		26.7333	0
4.45833	0.77544		26.75	21.5569		133.75	62.34		26.75	0
4.46111	0.77546		26.7667	21.0687		133.833	59.26		26.7667	0
4.46389	0.77547		26.7833	20.8507		133.917	59.96		26.7833	0
4.46667	0.77549		26.8	20.8484		134	59.27		26.8	0
4.46944	0.77548		26.8167	20.8561		134.083	59.21		26.8167	0
4.47222	0.7755		26.8333	21.2456		134.167	58.83		26.8333	0
4.475	0.77545		26.85	20.9809		134.25	55.69		26.85	0
4.47778	0.77541		26.8667	21.1148		134.333	54.87		26.8667	0
4.48056	0.77536		26.8833	21.5273		134.417	55.72		26.8833	0
4.48333	0.77535		26.9	20.9187		134.5	54.16		26.9	0
4.48611	0.77531		26.9167	21.1866		134.583	53.71		26.9167	0
4.48889	0.77528		26.9333	20.8712		134.667	51.4		26.9333	0
4.49167	0.77526		26.95	20.7413		134.75	52.31		26.95	0
4.49444	0.77518		26.9667	20.7329		134.833	51.59		26.9667	0
4.49722	0.77518		26.9833	20.6187		134.917	52.22		26.9833	0
4.5	0.77517		27	20.6206		135	50.76		27	0
4.50278	0.77509		27.0167	20.6927		135.083	48.79		27.0167	0
4.50556	0.77513		27.0333	21.2285		135.167	47.65		27.0333	0
4.50833	0.77506		27.05	21.2612		135.25	48.24		27.05	0
4.51111	0.77505		27.0667	20.9566		135.333	47.77		27.0667	0
4.51389	0.77507		27.0833	21.0247		135.417	49.02		27.0833	0
4.51667	0.77506		27.1	20.6767		135.5	48.35		27.1	0
4.51944	0.77495		27.1167	20.5893		135.583	47.45		27.1167	0
4.52222	0.77498		27.1333	20.6153		135.667	47.84		27.1333	0
4.525	0.77497		27.15	21.0241		135.75	47.01		27.15	0
4.52778	0.77494		27.1667	21.1325		135.833	46.42		27.1667	0
4.53056	0.77491		27.1833	20.8806		135.917	44.65		27.1833	0
4.53333	0.77492		27.2	20.6761		136	46.08		27.2	0
4.53611	0.77491		27.2167	20.6776		136.083	43.67		27.2167	0
4.53889	0.77492		27.2333	20.7724		136.167	42.17		27.2333	0
4.54167	0.77471		27.25	20.7131		136.25	43.52		27.25	0
4.54444	0.77494		27.2667	20.6898		136.333	43.22		27.2667	0
4.54722	0.77489		27.2833	20.5499		136.417	40.5		27.2833	0
4.55	0.77488		27.3	20.9842		136.5	40.78		27.3	0
4.55278	0.77489		27.3167	20.8318		136.583	39.84		27.3167	0
4.55556	0.77479		27.3333	20.7886		136.667	38.35		27.3333	0
4.55833	0.77472		27.35	20.6194		136.75	37.94		27.35	0
4.56111	0.77474		27.3667	20.5988		136.833	37.61		27.3667	0
4.56389	0.77471		27.3833	20.7693		136.917	35.98		27.3833	0
4.56667	0.77473		27.4	20.847		137	34.49		27.4	0
4.56944	0.77472		27.4167	20.6888		137.083	35.79		27.4167	0
4.57222	0.77453		27.4333	20.9275		137.167	36.79		27.4333	0
4.575	0.77451		27.45	20.2335		137.25	35.82		27.45	0
4.57778	0.77447		27.4667	20.8205		137.333	36.48		27.4667	0
4.58056	0.77442		27.4833	20.6863		137.417	34.89		27.4833	0
4.58333	0.7744		27.5	20.7099		137.5	34.6		27.5	0
4.58611	0.77435		27.5167	21.0296		137.583	34.91		27.5167	0
4.58889	0.77432		27.5333	20.6855		137.667	33.88		27.5333	0
4.59167	0.77428		27.55	20.7863		137.75	33.71		27.55	0
4.59444	0.77425		27.5667	20.6237		137.833	34.85		27.5667	0
4.59722	0.77423		27.5833	20.7086		137.917	34.57		27.5833	0
4.6	0.77421		27.6	20.8447		138	35.82		27.6	0
4.60278	0.7742		27.6167	20.6128		138.083	36.91		27.6167	0
4.60556	0.77417		27.6333	20.5045		138.167	36.8		27.6333	0
4.60833	0.77417		27.65	20.7701		138.25	37.58		27.65	0
4.61111	0.77419		27.6667	20.6758		138.333	36.96		27.6667	0
4.61389	0.77416		27.6833	20.4743		138.417	37.13		27.6833	0
4.61667	0.7742		27.7	20.5343		138.5	36.87		27.7	0
4.61944	0.77422		27.7167	20.596		138.583	38.35		27.7167	0
4.62222	0.7742		27.7333	20.6361		138.667	37.94		27.7333	0
4.625	0.7742		27.75	20.6149		138.75	36.93		27.75	0
4.62778	0.7742		27.7667	20.5654		138.833	36.17		27.7667	0
4.63056	0.77421		27.7833	20.6728		138.917	37.06		27.7833	0
4.63333	0.77416		27.8	20.8163		139	35.89		27.8	0
4.63611	0.77416		27.8167	20.6996		139.083	36.53		27.8167	0
4.63889	0.77416		27.8333	20.5073		139.167	35.19		27.8333	0
4.64167	0.77382		27.85	20.6553		139.25	35.68		27.85	0
4.64444	0.77404		27.8667	20.2964		139.333	35.42		27.8667	0
4.64722	0.77404		27.8833	20.3856		139.417	35.05		27.8833	0
4.65	0.77408		27.9	20.4088		139.5	34.84		27.9	0
4.65278	0.7741		27.9167	20.4071		139.583	34.28		27.9167	0
4.65556	0.77408		27.9333	20.408		139.667	33.96		27.9333	0
4.65833	0.77093		27.95	20.3677		139.75	33.18		27.95	0
4.66111	0.76624		27.9667	20.2802		139.833	34.31		27.9667	0
4.66389	0.76832		27.9833	20.3814		139.917	34.39		27.9833	0
4.66667	0.77254		28	20.2124		140	34.23		28	0
4.66944	0.77387		28.0167	20.178		140.083	33.54		28.0167	0
4.67222	0.77409		28.0333	20.494		140.167	34.09		28.0333	0
4.675	0.77409		28.05	20.4109		140.25	32.99		28.05	0
4.67778	0.77409		28.0667	20.4843		140.333	33.15		28.0667	0
4.68056	0.77403		28.0833	20.4557		140.417	32.81		28.0833	0
4.68333	0.77401		28.1	20.1933		140.5	32.95		28.1	0
4.68611	0.77401		28.1167	20.2647		140.583	32.93		28.1167	0
4.68889	0.77403		28.1333	20.3566		140.667	33.26		28.1333	0
4.69167	0.77403		28.15	20.3706		140.75	32.89		28.15	0
4.69444	0.77405		28.1667	20.1637		140.833	32.2		28.1667	0
4.69722	0.77408		28.1833	20.1496		140.917	32.64		28.1833	0
4.7	0.77405		28.2	20.4395		141	32.72		28.2	0
4.70278	0.77405		28.2167	20.3121		141.083	31.68		28.2167	0
4.70556	0.77391		28.2333	20.1723		141.167	32.13		28.2333	0
4.70833	0.77387		28.25	20.0128		141.25	31.39		28.25	0
4.71111	0.77388		28.2667	20.2099		141.333	31.61		28.2667	0
4.71389	0.7739		28.2833	20.4316		141.417	31.83		28.2833	0
4.71667	0.77393		28.3	20.2412		141.5	31.91		28.3	0
4.71944	0.77394		28.3167	20.3269		141.583	32.16		28.3167	0
4.72222	0.77394		28.3333	20.143		141.667	32.96		28.3333	0
4.725	0.77393		28.35	20.2769		141.75	32.36		28.35	0
4.72778	0.77385		28.3667	19.8424		141.833	32.49		28.3667	0
4.73056	0.77381		28.3833	20.1242		141.917	32.53		28.3833	0
4.73333	0.77383		28.4	20.0108		142	33.27		28.4	0
4.73611	0.77319		28.4167	19.9984		142.083	33.74		28.4167	0
4.73889	0.77302		28.4333	19.9964		142.167	33.89		28.4333	0
4.74167	0.77297		28.45	20.3343		142.25	34.42		28.45	0
4.74444	0.77292		28.4667	20.0242		142.333	35.07		28.4667	0
4.74722	0.77286		28.4833	20.0915		142.417	34.5		28.4833	0
4.75	0.77278		28.5	20.0635		142.5	34.88		28.5	0
4.75278	0.77272		28.5167	20.0319		142.583	34.82		28.5167	0
4.75556	0.77222		28.5333	20.144		142.667	35.22		28.5333	0
4.75833	0.77269		28.55	20.0562		142.75	35.33		28.55	0
4.76111	0.77264		28.5667	19.7783		142.833	36.06		28.5667	0
4.76389	0.77259		28.5833	20.1488		142.917	36.82		28.5833	0
4.76667	0.77257		28.6	19.6715		143	36.28		28.6	0
4.76944	0.77256		28.6167	20.0555		143.083	36.28		28.6167	0
4.77222	0.77252		28.6333	19.899		143.167	36.94		28.6333	0
4.775	0.77243		28.65	20.1492		143.25	36.95		28.65	0
4.77778	0.77242		28.6667	20.0957		143.333	37.35		28.6667	0
4.78056	0.77237		28.6833	20.1262		143.417	37.88		28.6833	0
4.78333	0.7718		28.7	20.1808		143.5	37.8		28.7	0
4.78611	0.77229		28.7167	20.2172		143.583	37.95		28.7167	0
4.78889	0.77219		28.7333	19.9867		143.667	37.98		28.7333	0
4.79167	0.77214		28.75	19.9638		143.75	38.42		28.75	0
4.79444	0.77213		28.7667	19.8987		143.833	37.89		28.7667	0
4.79722	0.77213		28.7833	19.7874		143.917	37.74		28.7833	0
4.8	0.77209		28.8	19.7328		144	38.31		28.8	0
4.80278	0.77207		28.8167	19.7607		144.083	39.12		28.8167	0
4.80556	0.77202		28.8333	19.6347					28.8333	0
4.80833	0.77196		28.85	19.9358					28.85	0
4.81111	0.77191		28.8667	19.7071					28.8667	0
4.81389	0.77185		28.8833	19.9285					28.8833	0
4.81667	0.77177		28.9	19.7879					28.9	0
4.81944	0.77173		28.9167	20.0334					28.9167	0
4.82222	0.77173		28.9333	19.8058					28.9333	0
4.825	0.77171		28.95	19.5982					28.95	0
4.82778	0.77173		28.9667	19.5184					28.9667	0
4.83056	0.77178		28.9833	19.7105					28.9833	0
4.83333	0.77161		29	19.6939					29	0
4.83611	0.77181		29.0167	19.6823					29.0167	0
4.83889	0.77182		29.0333	19.7502					29.0333	0
4.84167	0.77182		29.05	19.7319					29.05	0
4.84444	0.77182		29.0667	19.6923					29.0667	0
4.84722	0.77163		29.0833	19.7376					29.0833	0
4.85	0.77152		29.1	19.7426					29.1	0
4.85278	0.7712		29.1167	19.5726					29.1167	0
4.85556	0.77095		29.1333	19.6232					29.1333	0
4.85833	0.77098		29.15	19.4096					29.15	0
4.86111	0.771		29.1667	19.4479					29.1667	0
4.86389	0.77099		29.1833	19.3742					29.1833	0
4.86667	0.77106		29.2	19.3449					29.2	0
4.86944	0.77113		29.2167	19.3506					29.2167	0
4.87222	0.7712		29.2333	19.5661					29.2333	0
4.875	0.77125		29.25	19.4291					29.25	0
4.87778	0.7713		29.2667	19.2818					29.2667	0
4.88056	0.77126		29.2833	19.5501					29.2833	0
4.88333	0.77123		29.3	19.341					29.3	0
4.88611	0.77121		29.3167	19.5089					29.3167	0
4.88889	0.77113		29.3333	19.5584					29.3333	0
4.89167	0.77105		29.35	19.4481					29.35	0
4.89444	0.77099		29.3667	19.2542					29.3667	0
4.89722	0.77094		29.3833	19.2787					29.3833	0
4.9	0.77093		29.4	19.3731					29.4	0
4.90278	0.77091		29.4167	19.2344					29.4167	0
4.90556	0.7709		29.4333	19.2006					29.4333	0
4.90833	0.77076		29.45	19.1423					29.45	0
4.91111	0.77078		29.4667	19.3138					29.4667	0
4.91389	0.77078		29.4833	19.4335					29.4833	0
4.91667	0.77075		29.5	19.0891					29.5	0
4.91944	0.7707		29.5167	19.5358					29.5167	0
4.92222	0.7706		29.5333	19.0352					29.5333	0
4.925	0.77054		29.55	19.2766					29.55	0
4.92778	0.77054		29.5667	19.1422					29.5667	0
4.93056	0.77055		29.5833	19.5071					29.5833	0
4.93333	0.77051		29.6	19.2679					29.6	0
4.93611	0.77046		29.6167	19.4904					29.6167	0
4.93889	0.77038		29.6333	19.4983					29.6333	0
4.94167	0.77035		29.65	19.4397					29.65	0
4.94444	0.77027		29.6667	19.2724					29.6667	0
4.94722	0.77025		29.6833	19.3153					29.6833	0
4.95	0.77023		29.7	19.2411					29.7	0
4.95278	0.77019		29.7167	19.1023					29.7167	0
4.95556	0.77009		29.7333	19.3613					29.7333	0
4.95833	0.76924		29.75	19.1636					29.75	0
4.96111	0.76925		29.7667	19.4097					29.7667	0
4.96389	0.76931		29.7833	19.1267					29.7833	0
4.96667	0.76939		29.8	19.2475					29.8	0
4.96944	0.7695		29.8167	19.1607					29.8167	0
4.97222	0.76957		29.8333	18.8359					29.8333	0
4.975	0.76965		29.85	19.1825					29.85	0
4.97778	0.76977		29.8667	19.1498					29.8667	0
4.98056	0.76977		29.8833	19.1593					29.8833	0
4.98333	0.76976		29.9	18.8287					29.9	0
4.98611	0.76976		29.9167	19.0341					29.9167	0
4.98889	0.76968		29.9333	19.2376					29.9333	0
4.99167	0.76964		29.95	19.0858					29.95	0
4.99444	0.76962		29.9667	19.0913					29.9667	0
4.99722	0.76961		29.9833	19.0534					29.9833	0
5	0.76961		30	18.8747					30	0
5.00278	0.7696		30.0167	18.7016					30.0167	0
5.00556	0.7696		30.0333	18.7785					30.0333	0
5.00833	0.76957		30.05	19.0373					30.05	0
5.01111	0.76951		30.0667	19.2292					30.0667	0
5.01389	0.76948		30.0833	18.8313					30.0833	0
5.01667	0.76947		30.1	18.6826					30.1	0
5.01944	0.76933		30.1167	18.9689					30.1167	0
5.02222	0.76929		30.1333	18.8271					30.1333	0
5.025	0.76926		30.15	18.9342					30.15	0
5.02778	0.76925		30.1667	18.9933					30.1667	0
5.03056	0.76921		30.1833	19.061					30.1833	0
5.03333	0.7692		30.2	18.9826					30.2	0
5.03611	0.76916		30.2167	18.9678					30.2167	0
5.03889	0.76864		30.2333	18.9061					30.2333	0
5.04167	0.76856		30.25	18.9332					30.25	0
5.04444	0.76857		30.2667	19.012					30.2667	0
5.04722	0.76857		30.2833	18.7219					30.2833	0
5.05	0.7686		30.3	18.9345					30.3	0
5.05278	0.76861		30.3167	19.0187					30.3167	0
5.05556	0.76859		30.3333	18.7135					30.3333	0
5.05833	0.76858		30.35	18.621					30.35	0
5.06111	0.76861		30.3667	18.5594					30.3667	0
5.06389	0.76861		30.3833	18.9717					30.3833	0
5.06667	0.76861		30.4	19.1554					30.4	0
5.06944	0.76854		30.4167	18.7359					30.4167	0
5.07222	0.76845		30.4333	19.0529					30.4333	0
5.075	0.76841		30.45	18.8416					30.45	0
5.07778	0.76821		30.4667	18.971					30.4667	0
5.08056	0.76822		30.4833	18.7422					30.4833	0
5.08333	0.76822		30.5	18.9399					30.5	0
5.08611	0.76822		30.5167	18.7832					30.5167	0
5.08889	0.76826		30.5333	18.8403					30.5333	0
5.09167	0.76829		30.55	19.072					30.55	0
5.09444	0.7683		30.5667	19.0145					30.5667	0
5.09722	0.76813		30.5833	19.0143					30.5833	0
5.1	0.76813		30.6	18.8087					30.6	0
5.10278	0.76815		30.6167	18.8969					30.6167	0
5.10556	0.76816		30.6333	18.6295					30.6333	0
5.10833	0.76816		30.65	18.4888					30.65	0
5.11111	0.76817		30.6667	18.7145					30.6667	0
5.11389	0.76815		30.6833	18.4586					30.6833	0
5.11667	0.76813		30.7	18.6071					30.7	0
5.11944	0.76811		30.7167	18.5381					30.7167	0
5.12222	0.76801		30.7333	18.704					30.7333	0
5.125	0.76796		30.75	18.6159					30.75	0
5.12778	0.76793		30.7667	18.3905					30.7667	0
5.13056	0.76791		30.7833	18.3271					30.7833	0
5.13333	0.76785		30.8	18.5988					30.8	0
5.13611	0.76785		30.8167	18.3723					30.8167	0
5.13889	0.76655		30.8333	18.5076					30.8333	0
5.14167	0.76621		30.85	18.4757					30.85	0
5.14444	0.76494		30.8667	18.4051					30.8667	0
5.14722	0.76481		30.8833	18.4986					30.8833	0
5.15	0.76481		30.9	18.054					30.9	0
5.15278	0.7648		30.9167	18.2284					30.9167	0
5.15556	0.76472		30.9333	18.2412					30.9333	0
5.15833	0.76469		30.95	18.2994					30.95	0
5.16111	0.76468		30.9667	18.2714					30.9667	0
5.16389	0.76473		30.9833	18.5786					30.9833	0
5.16667	0.7648		31	18.6776					31	0
5.16944	0.76487		31.0167	18.3318					31.0167	0
5.17222	0.76488		31.0333	18.1103					31.0333	0
5.175	0.76487		31.05	18.068					31.05	0
5.17778	0.7649		31.0667	18.297					31.0667	0
5.18056	0.7649		31.0833	18.321					31.0833	0
5.18333	0.765		31.1	18.4982					31.1	0
5.18611	0.76508		31.1167	18.3262					31.1167	0
5.18889	0.76521		31.1333	18.3169					31.1333	0
5.19167	0.76526		31.15	18.473					31.15	0
5.19444	0.76531		31.1667	18.2028					31.1667	0
5.19722	0.76538		31.1833	18.1563					31.1833	0
5.2	0.76544		31.2	18.2735					31.2	0
5.20278	0.76551		31.2167	18.7811					31.2167	0
5.20556	0.76554		31.2333	18.4703					31.2333	0
5.20833	0.76559		31.25	18.4532					31.25	0
5.21111	0.76564		31.2667	18.5473					31.2667	0
5.21389	0.7657		31.2833	18.299					31.2833	0
5.21667	0.76577		31.3	18.4875					31.3	0
5.21944	0.76583		31.3167	18.5873					31.3167	0
5.22222	0.76576		31.3333	18.2387					31.3333	0
5.225	0.76587		31.35	18.5235					31.35	0
5.22778	0.76582		31.3667	18.2306					31.3667	0
5.23056	0.76571		31.3833	18.4424					31.3833	0
5.23333	0.76526		31.4	18.3707					31.4	0
5.23611	0.76548		31.4167	18.063					31.4167	0
5.23889	0.7657		31.4333	17.9566					31.4333	0
5.24167	0.76582		31.45	18.3993					31.45	0
5.24444	0.76591		31.4667	18.3136					31.4667	0
5.24722	0.766		31.4833	17.9562					31.4833	0
5.25	0.76611		31.5	18.7135					31.5	0
5.25278	0.76551		31.5167	18.4059					31.5167	0
5.25556	0.76564		31.5333	18.5353					31.5333	0
5.25833	0.7656		31.55	18.2845					31.55	0
5.26111	0.76558		31.5667	18.6815					31.5667	0
5.26389	0.7656		31.5833	18.5791					31.5833	0
5.26667	0.76557		31.6	18.7355					31.6	0
5.26944	0.76557		31.6167	18.7031					31.6167	0
5.27222	0.76555		31.6333	18.6414					31.6333	0
5.275	0.7655		31.65	18.4215					31.65	0
5.27778	0.76539		31.6667	18.476					31.6667	0
5.28056	0.76523		31.6833	18.3269					31.6833	0
5.28333	0.76523		31.7	18.4077					31.7	0
5.28611	0.76525		31.7167	18.5486					31.7167	0
5.28889	0.76521		31.7333	18.6022					31.7333	0
5.29167	0.76524		31.75	18.4282					31.75	0
5.29444	0.76519		31.7667	18.4531					31.7667	0
5.29722	0.7652		31.7833	18.5479					31.7833	0
5.3	0.76522		31.8	18.0804					31.8	0
5.30278	0.76519		31.8167	18.1771					31.8167	0
5.30556	0.76518		31.8333	18.1692					31.8333	0
5.30833	0.76478		31.85	18.2336					31.85	0
5.31111	0.76497		31.8667	18.4225					31.8667	0
5.31389	0.765		31.8833	18.368					31.8833	0
5.31667	0.76498		31.9	18.4855					31.9	0
5.31944	0.76494		31.9167	18.6427					31.9167	0
5.32222	0.76491		31.9333	18.1616					31.9333	0
5.325	0.7649		31.95	18.2396					31.95	0
5.32778	0.76488		31.9667	18.4723					31.9667	0
5.33056	0.76483		31.9833	18.3727					31.9833	0
5.33333	0.76479		32	18.5402					32	0
5.33611	0.76472		32.0167	18.3219					32.0167	0
5.33889	0.76471		32.0333	18.3033					32.0333	0
5.34167	0.76466		32.05	17.9199					32.05	0
5.34444	0.76445		32.0667	18.217					32.0667	0
5.34722	0.76461		32.0833	18.0558					32.0833	0
5.35	0.76478		32.1	18.3211					32.1	0
5.35278	0.76505		32.1167	18.1894					32.1167	0
5.35556	0.7643		32.1333	18.1232					32.1333	0
5.35833	0.7642		32.15	18.1234					32.15	0
5.36111	0.76412		32.1667	18.1127					32.1667	0
5.36389	0.76396		32.1833	17.8848					32.1833	0
5.36667	0.76399		32.2	18.1176					32.2	0
5.36944	0.76403		32.2167	18.2359					32.2167	0
5.37222	0.76404		32.2333	18.4993					32.2333	0
5.375	0.76014		32.25	18.5739					32.25	0
5.37778	0.76021		32.2667	18.3377					32.2667	0
5.38056	0.76234		32.2833	18.5227					32.2833	0
5.38333	0.76445		32.3	18.4877					32.3	0
5.38611	0.7645		32.3167	18.5053					32.3167	0
5.38889	0.76456		32.3333	17.9877					32.3333	0
5.39167	0.76463		32.35	17.8798					32.35	0
5.39444	0.7647		32.3667	18.3717					32.3667	0
5.39722	0.76475		32.3833	18.1826					32.3833	0
5.4	0.7648		32.4	18.4737					32.4	0
5.40278	0.76481		32.4167	18.2412					32.4167	0
5.40556	0.76485		32.4333	18.5163					32.4333	0
5.40833	0.76491		32.45	18.5767					32.45	0
5.41111	0.76497		32.4667	18.4978					32.4667	0
5.41389	0.76502		32.4833	18.6534					32.4833	0
5.41667	0.76489		32.5	18.4637					32.5	0
5.41944	0.76476		32.5167	18.4237					32.5167	0
5.42222	0.76478		32.5333	18.2827					32.5333	0
5.425	0.76473		32.55	18.1017					32.55	0
5.42778	0.76478		32.5667	18.3575					32.5667	0
5.43056	0.76522		32.5833	18.345					32.5833	0
5.43333	0.76538		32.6	18.4531					32.6	0
5.43611	0.76541		32.6167	18.3436					32.6167	0
5.43889	0.76543		32.6333	18.2863					32.6333	0
5.44167	0.76546		32.65	18.0606					32.65	0
5.44444	0.76546		32.6667	18.0473					32.6667	0
5.44722	0.76548		32.6833	18.1725					32.6833	0
5.45	0.76551		32.7	18.1598					32.7	0
5.45278	0.76553		32.7167	18.3285					32.7167	0
5.45556	0.76556		32.7333	18.4109					32.7333	0
5.45833	0.7656		32.75	18.0318					32.75	0
5.46111	0.76562		32.7667	18.0839					32.7667	0
5.46389	0.76565		32.7833	17.7184					32.7833	0
5.46667	0.76567		32.8	17.8432					32.8	0
5.46944	0.76567		32.8167	18.0959					32.8167	0
5.47222	0.7656		32.8333	17.9512					32.8333	0
5.475	0.76522		32.85	18.2477					32.85	0
5.47778	0.76518		32.8667	18.0208					32.8667	0
5.48056	0.76095		32.8833	17.8883					32.8833	0
5.48333	0.76071		32.9	18.2448					32.9	0
5.48611	0.762		32.9167	18.0547					32.9167	0
5.48889	0.76389		32.9333	18.231					32.9333	0
5.49167	0.76511		32.95	17.872					32.95	0
5.49444	0.76572		32.9667	17.698					32.9667	0
5.49722	0.7657		32.9833	17.9832					32.9833	0
5.5	0.76568		33	17.7737					33	0
5.50278	0.76567		33.0167	17.7057					33.0167	0
5.50556	0.7656		33.0333	17.5835					33.0333	0
5.50833	0.7656		33.05	17.6139					33.05	0
5.51111	0.7656		33.0667	18.093					33.0667	0
5.51389	0.76558		33.0833	17.7524					33.0833	0
5.51667	0.76562		33.1	17.9077					33.1	0
5.51944	0.76562		33.1167	17.6824					33.1167	0
5.52222	0.76565		33.1333	17.8683					33.1333	0
5.525	0.7657		33.15	17.6674					33.15	0
5.52778	0.76572		33.1667	17.8422					33.1667	0
5.53056	0.76571		33.1833	18.0034					33.1833	0
5.53333	0.76571		33.2	17.9977					33.2	0
5.53611	0.7657		33.2167	17.9936					33.2167	0
5.53889	0.76569		33.2333	18.097					33.2333	0
5.54167	0.76569		33.25	18.1793					33.25	0
5.54444	0.76566		33.2667	18.0713					33.2667	0
5.54722	0.76566		33.2833	17.9152					33.2833	0
[truncated: 49,849 more rows]

## Sheet: Fig. 2b
Pore size	Differential intrusion
μm	mL g−1
0.00548	0
0.00603	3.41991e-05
0.00658	0.00407
0.00724	0.01655
0.00907	0.02195
0.01106	0.15509
0.01375	0.17552
0.01711	0.05241
0.0189	0.07388
0.02109	0.09868
0.02341	0.10101
0.02629	0.06218
0.0324	0.06939
0.04029	0.10397
0.05035	0.14716
0.06251	0.1945
0.0771	0.14749
0.09553	0.21318
0.12108	0.3321
0.1511	0.47006
0.18321	0.64293
0.22711	0.91045
0.28271	1.1187
0.34971	1.19355
0.43301	1.31608
0.55276	1.25321
0.8347	0.87899
1.05166	0.79231
1.3207	0.8194
1.60604	0.98598
2.08475	1.1741
2.48765	1.36138
2.84532	1.57991
3.41315	1.49374
3.70454	1.7014
4.15921	1.80645
4.52697	1.88491
4.82818	1.95678
5.16887	1.8176
6.03508	1.39111
6.58261	0.99937
7.24023	0.74697
8.04139	0.55192
9.03944	0.53823
10.0442	0.59663
11.3299	0.6273
12.4991	0.53696
13.9373	0.46341
15.4147	0.44937
17.2425	0.37451
19.054	0.37738
21.3	0.38874
24.1443	0.43145
27.8324	0.52306
30.1458	0.52794
36.1744	0.49693
45.2089	0.47088
51.641	0.54702
60.3205	0.73118
71.8559	1.48042
79.8242	2.10949
89.5996	2.63059
99.7198	2.69594
119.192	2.75575
142.433	2.81222
175.524	1.99078
194.431	1.16201
217.82	0.37684
247.848	0.16269
289.124	0.24178
313.796	0.39069
343.488	0.43499
378.5	0.39503
420.369	0.30085
474.33	0.30907
546.803	0.21299
648.734	0.63219
798.214	1.06773

## Sheet: Fig. 2c
Wavelength	Reflectivity		Wavelength	Emissivity		Wavelength	AM1.5 solar spectrum		Wavelength	Atmospheric transmittance
μm			μm			μm			μm
0.22	0.77415		3	0.60621		0.22	0.0335		2.98983	0.19282
0.2205	0.77546		3.1	0.6195		0.225	0.0365		3.00515	0.18994
0.221	0.77697		3.2	0.68276		0.23	0.0395		3.00516	0.18705
0.2215	0.77869		3.3	0.8735		0.235	0.0425		3.00516	0.18417
0.222	0.78051		3.4	0.69385		0.24	0.0455		3.00517	0.1784
0.2225	0.78248		3.5	0.64586		0.245	0.0485		3.00518	0.17552
0.223	0.78421		3.6	0.66941		0.25	0.0515		3.00519	0.16975
0.2235	0.78609		3.7	0.6684		0.255	0.0545		3.00519	0.16687
0.224	0.78798		3.8	0.70053		0.26	0.0575		3.0052	0.16398
0.2245	0.78969		3.9	0.68856		0.265	0.0605		3.02024	0.32835
0.225	0.79124		4	0.7136		0.27	0.0635		3.02024	0.32547
0.2255	0.79275		4.1	0.70721		0.275	0.0665		3.02025	0.32258
0.226	0.79424		4.2	0.71274		0.28	0.0695		3.02025	0.3197
0.2265	0.79586		4.3	0.73405		0.285	0.0725		3.02026	0.31682
0.227	0.79715		4.4	0.75446		0.286	0.0755		3.02026	0.31393
0.2275	0.79871		4.5	0.78168		0.287	0.0785		3.02027	0.31105
0.228	0.79968		4.6	0.77575		0.288	0.0815		3.02027	0.30817
0.2285	0.80076		4.7	0.79043		0.289	0.0845		3.02028	0.30528
0.229	0.80195		4.8	0.80171		0.29	0.0875		3.02028	0.3024
0.2295	0.80307		4.9	0.80997		0.291	0.0905		3.02029	0.29952
0.23	0.80395		5	0.81047		0.292	0.0935		3.02029	0.29663
0.2305	0.80488		5.1	0.82562		0.293	0.0965		3.0203	0.29375
0.231	0.80564		5.2	0.80489		0.294	0.0995		3.0203	0.29086
0.2315	0.80665		5.3	0.80288		0.295	0.1025		3.02031	0.2851
0.232	0.8076		5.4	0.82316		0.296	0.1055		3.02032	0.27933
0.2325	0.80867		5.5	0.83227		0.297	0.1085		3.02033	0.27645
0.233	0.80972		5.6	0.81532		0.298	0.1115		3.02034	0.27068
0.2335	0.81083		5.7	0.85894		0.299	0.1145		3.02034	0.26779
0.234	0.81167		5.8	0.85631		0.3	0.1175		3.02035	0.26203
0.2345	0.81275		5.9	0.85564		0.301	0.1205		3.02036	0.25914
0.235	0.81366		6	0.84422		0.3012	0.1235		3.02037	0.25338
0.2355	0.8147		6.1	0.84623		0.30681	0.127		3.02037	0.25049
0.236	0.81567		6.2	0.86669		0.30684	0.01342		3.02038	0.24761
0.2365	0.81652		6.3	0.8686		0.31154	0.04502		3.02038	0.24473
0.237	0.81764		6.4	0.86975		0.31624	0.07663		3.02039	0.24184
0.2375	0.81849		6.5	0.8736		0.31626	0.06227		3.0204	0.23607
0.238	0.81936		6.6	0.90012		0.32096	0.09675		3.0204	0.23319
0.2385	0.82038		6.7	0.92382		0.32565	0.12835		3.02041	0.22742
0.239	0.82134		6.8	0.95461		0.33034	0.17145		3.02042	0.22454
0.2395	0.82243		6.9	0.97227		0.33509	0.16571		3.02043	0.21877
0.24	0.82342		7	0.97911		0.3351	0.16284		3.02043	0.21589
0.2405	0.82452		7.1	0.9807		0.33991	0.1255		3.02044	0.21012
0.241	0.82559		7.2	0.97595		0.35411	0.15425		3.02045	0.20724
0.2415	0.82675		7.3	0.97756		0.35874	0.22608		3.02045	0.20435
0.242	0.82791		7.4	0.97301		0.36332	0.33812		3.02046	0.20147
0.2425	0.82882		7.5	0.97973		0.36345	0.25481		3.02046	0.19859
0.243	0.82983		7.6	0.98252		0.3681	0.31514		3.02047	0.1957
0.2435	0.83083		7.7	0.98259		0.37755	0.34963		3.02047	0.19282
0.244	0.83172		7.8	0.98332		0.37759	0.32378		3.02048	0.18993
0.2445	0.83268		7.9	0.98424		0.38702	0.36688		3.03543	0.40333
0.245	0.83364		8	0.98522		0.38708	0.32666		3.03544	0.40044
0.2455	0.83458		8.1	0.98288		0.39645	0.40998		3.03544	0.39756
0.246	0.83533		8.2	0.97699		0.4009	0.59959		3.03545	0.39179
0.2465	0.83613		8.3	0.97839		0.40112	0.4617		3.03546	0.38891
0.247	0.83704		8.4	0.97413		0.40561	0.62258		3.03546	0.38603
0.2475	0.83797		8.5	0.9729		0.41031	0.65131		3.03547	0.38314
0.248	0.83877		8.6	0.97367		0.41505	0.66281		3.03547	0.38026
0.2485	0.83953		8.7	0.96879		0.41983	0.64271		3.03548	0.37737
0.249	0.84019		8.8	0.97509		0.41986	0.6226		3.03548	0.37449
0.2495	0.84083		8.9	0.97629		0.42464	0.5		3.03549	0.37161
0.25	0.84145		9	0.96281		0.43401	0.68582		3.0355	0.36584
0.2505	0.84185		9.1	0.96504		0.43407	0.6456		3.0355	0.36296
0.251	0.84243		9.2	0.96861		0.43412	0.61113		3.03551	0.36007
0.2515	0.843		9.3	0.96243		0.43871	0.71743		3.03551	0.35719
0.252	0.84332		9.4	0.96609		0.44337	0.76914		3.03552	0.3543
0.2525	0.84369		9.5	0.975		0.44805	0.81798		3.03552	0.35142
0.253	0.84412		9.6	0.96559		0.45272	0.86683		3.03553	0.34854
0.2535	0.84458		9.7	0.97087		0.45742	0.89843		3.03553	0.34565
0.254	0.84482		9.8	0.9693		0.46689	0.91568		3.03554	0.34277
0.2545	0.84502		9.9	0.97074		0.47161	0.93293		3.03554	0.33989
0.255	0.8454		10	0.95877		0.47631	0.96166		3.03555	0.33412
0.2555	0.84568		10.1	0.9749		0.48112	0.92432		3.03556	0.33124
0.256	0.84589		10.2	0.96903		0.48117	0.8956		3.03557	0.32547
0.2565	0.8462		10.3	0.97503		0.486	0.8439		3.03557	0.32258
0.257	0.84644		10.4	0.9646		0.49059	0.94445		3.03558	0.3197
0.2575	0.84644		10.5	0.96407		0.49062	0.92434		3.03558	0.31682
0.258	0.84643		10.6	0.9598		0.49066	0.90136		3.03559	0.31393
0.2585	0.84672		10.7	0.9621		0.49069	0.88125		3.03559	0.31105
0.259	0.84699		10.8	0.96587		0.49073	0.85827		3.0356	0.30817
0.2595	0.84724		10.9	0.97187		0.50013	0.91861		3.0356	0.30528
0.26	0.84742		11	0.9806		0.50951	0.89831		3.03561	0.3024
0.2605	0.84765		11.1	0.98147		0.50954	0.88108		3.03561	0.29951
0.261	0.84771		11.2	0.97199		0.50956	0.86671		3.05072	0.4264
0.2615	0.84772		11.3	0.9759		0.51425	0.8581		3.05072	0.42351
0.262	0.84807		11.4	0.97166		0.52346	0.9529		3.05073	0.42063
0.2625	0.84829		11.5	0.96587		0.52348	0.93854		3.05073	0.41775
0.263	0.84839		11.6	0.9707		0.52351	0.9213		3.05074	0.41486
0.2635	0.84854		11.7	0.98111		0.52355	0.89832		3.05074	0.41198
0.264	0.84864		11.8	0.95994		0.5236	0.86672		3.05075	0.40909
0.2645	0.84869		11.9	0.9655		0.5281	0.97876		3.05076	0.40333
0.265	0.84868		12	0.97345		0.53282	0.95291		3.05076	0.40044
0.2655	0.84885		12.1	0.96423		0.53285	0.9328		3.05077	0.39756
0.266	0.84902		12.2	0.96041		0.53288	0.91556		3.05078	0.38891
0.2665	0.84898		12.3	0.95862		0.53758	0.89546		3.05079	0.38602
0.267	0.84896		12.4	0.96479		0.54685	0.95004		3.05079	0.38314
0.2675	0.84885		12.5	0.97262		0.54688	0.93281		3.06575	0.59653
0.268	0.84858		12.6	0.9645		0.54691	0.9127		3.06576	0.59365
0.2685	0.84817		12.7	0.9595		0.55151	0.96154		3.06576	0.59077
0.269	0.84798		12.8	0.97777		0.55154	0.94717		3.06577	0.58788
0.2695	0.84774		12.9	0.96264		0.55622	0.94143		3.06577	0.585
0.27	0.8473		13	0.97777		0.56559	0.93282		3.06578	0.58212
0.2705	0.84684		13.1	0.97309		0.57029	0.92133		3.06578	0.57923
0.271	0.84655		13.2	0.9714		0.57497	0.92134		3.06579	0.57635
0.2715	0.84622		13.3	0.96945		0.57959	0.95294		3.06579	0.57346
0.272	0.84573		13.4	0.95849		0.58429	0.94432		3.0658	0.57058
0.2725	0.84526		13.5	0.98018		0.58431	0.92996		3.06581	0.56481
0.273	0.84495		13.6	0.96685		0.5844	0.87251		3.06581	0.56193
0.2735	0.8444		13.7	0.96791		0.58907	0.87825		3.06581	0.55905
0.274	0.84399		13.8	0.96616		0.59369	0.91273		3.06582	0.55616
0.2745	0.84374		13.9	0.97205		0.5937	0.90698		3.06582	0.55328
0.275	0.84326		14	0.96953		0.59372	0.89549		3.06583	0.55039
0.2755	0.84289		14.1	0.95266		0.59373	0.88688		3.06583	0.54751
0.276	0.84252		14.2	0.96083		0.59835	0.92135		3.06584	0.54463
0.2765	0.84238		14.3	0.95671		0.60302	0.92997		3.06584	0.54174
0.277	0.84218		14.4	0.9435		0.60771	0.92136		3.06585	0.53886
0.2775	0.84208		14.5	0.95942		0.6124	0.91561		3.06586	0.53309
0.278	0.84189		14.6	0.96311		0.61709	0.90413		3.06586	0.53021
0.2785	0.84164		14.7	0.95137		0.6218	0.88689		3.06587	0.52733
0.279	0.84166		14.8	0.95252		0.63113	0.90414		3.06587	0.52444
0.2795	0.84203		14.9	0.95649		0.63115	0.88977		3.06588	0.52156
0.28	0.8422		15	0.95324		0.63579	0.91563		3.06588	0.51867
0.2805	0.84244		15.1	0.97902		0.64047	0.90989		3.06589	0.51579
0.281	0.84265		15.2	0.96054		0.64516	0.90414		3.0659	0.51002
0.2815	0.84308		15.3	0.95981		0.64984	0.90127		3.0659	0.50714
0.282	0.84348		15.4	0.98284		0.64994	0.84095		3.06591	0.50426
0.2825	0.84398		15.5	0.97465		0.64999	0.8036		3.06591	0.50137
0.283	0.84465		15.6	0.97563		0.65468	0.80074		3.06592	0.49849
0.2835	0.84514		15.7	0.96562		0.6593	0.83521		3.06592	0.4956
0.284	0.8456		15.8	0.96229		0.65934	0.81223		3.06593	0.49272
0.2845	0.84612		15.9	0.96415		0.66391	0.87543		3.06593	0.48984
0.285	0.84677		16	0.96608		0.66857	0.89267		3.06594	0.48695
0.2855	0.84752		16.1	0.95951		0.67325	0.88693		3.06594	0.48407
0.286	0.84812		16.2	0.96415		0.67794	0.88118		3.06595	0.48119
0.2865	0.8491		16.3	0.95928		0.68263	0.8697		3.06595	0.4783
0.287	0.85017		16.4	0.95949		0.68269	0.83235		3.06596	0.47542
0.2875	0.85114		16.5	0.9593		0.68272	0.81512		3.06596	0.47254
0.288	0.85194		16.6	0.94576		0.68276	0.78639		3.06597	0.46965
0.2885	0.8529		16.7	0.94849		0.68283	0.74617		3.06598	0.46388
0.289	0.85406		16.8	0.96065		0.68288	0.7117		3.06598	0.461
0.2895	0.8551		16.9	0.98016		0.68757	0.70596		3.06599	0.45812
0.29	0.85593		17	0.94984		0.69211	0.79501		3.06599	0.45523
0.2905	0.85714		17.1	0.94845		0.6922	0.73756		3.066	0.45235
0.291	0.85787		17.2	0.9625		0.69223	0.71458		3.066	0.44947
0.2915	0.85878		17.3	0.97543		0.70143	0.81513		3.06601	0.44658
0.292	0.85965		17.4	0.97775		0.70609	0.82662		3.06601	0.4437
0.2925	0.86068		17.5	0.94952		0.7108	0.80939		3.06602	0.44081
0.293	0.8619		17.6	0.94144		0.71083	0.78641		3.06602	0.43793
0.2935	0.86272		17.7	0.93865		0.71088	0.75481		3.06603	0.43505
0.294	0.86367		17.8	0.9634		0.71091	0.7347		3.06603	0.43216
0.2945	0.86482		17.9	0.9613		0.71094	0.71459		3.06604	0.42928
0.295	0.86569		18	0.9701		0.71097	0.69736		3.06604	0.4264
0.2955	0.86676		18.1	0.98484		0.71099	0.68587		3.06605	0.42351
0.296	0.86772		18.2	0.98094		0.7157	0.66289		3.06605	0.42063
0.2965	0.86873		18.3	0.96301		0.72042	0.63416		3.08102	0.62825
0.297	0.86963		18.4	0.95552		0.72971	0.67726		3.08102	0.62537
0.2975	0.87029		18.5	0.9689		0.73425	0.76631		3.08103	0.62249
0.298	0.87104		18.6	0.96365		0.73432	0.72322		3.08104	0.61672
0.2985	0.87194		18.7	0.97622		0.73892	0.77206		3.08104	0.61384
0.299	0.87277		18.8	0.97454		0.74358	0.78643		3.08105	0.61095
0.2995	0.87366		18.9	0.96395		0.75294	0.78069		3.08106	0.60518
0.3	0.87453		19	0.9626		0.75298	0.75771		3.08106	0.6023
0.3005	0.87517		19.1	0.94482		0.75304	0.71462		3.08107	0.59942
0.301	0.87598		19.2	0.9264		0.75308	0.69164		3.08108	0.59365
0.3015	0.87677		19.3	0.94979		0.75311	0.66866		3.08108	0.59077
0.302	0.87776		19.4	0.9498		0.75315	0.64568		3.08109	0.58788
0.3025	0.87873		19.5	0.92766		0.75341	0.48193		3.08109	0.585
0.303	0.87923		19.6	0.9473		0.75347	0.44172		3.0811	0.58211
0.3035	0.88		19.7	0.93808		0.75353	0.40437		3.0811	0.57923
0.304	0.88065		19.8	0.91079		0.75836	0.30671		3.08111	0.57635
0.3045	0.88124		19.9	0.94367		0.7717	0.7491		3.08112	0.57058
0.305	0.88211		20	0.9599		0.77179	0.69165		3.08112	0.5677
0.3055	0.88282		20.1	0.96034		0.77191	0.61409		3.08113	0.56481
0.306	0.88354		20.2	0.97362		0.772	0.55376		3.08113	0.56193
0.3065	0.88388		20.3	0.97995		0.77222	0.41588		3.08114	0.55905
0.307	0.8844		20.4	0.96467		0.77226	0.39289		3.08114	0.55616
0.3075	0.88514		20.5	0.95431		0.77639	0.74336		3.08115	0.55328
0.308	0.88563		20.6	0.96775		0.78107	0.73762		3.09646	0.56193
0.3085	0.88626		20.7	0.9615		0.78109	0.729		3.09646	0.55904
0.309	0.88689		20.8	0.95499		0.78113	0.70315		3.09647	0.55616
0.3095	0.88727		20.9	0.93965		0.79049	0.69741		3.09647	0.55328
0.31	0.88774		21	0.93504		0.79986	0.69167		3.09647	0.55039
0.3105	0.8882		21.1	0.95273		0.80454	0.6888		3.09648	0.54751
0.311	0.88883		21.2	0.96453		0.80457	0.66869		3.09648	0.54463
0.3115	0.88938		21.3	0.96748		0.80461	0.63996		3.09649	0.54174
0.312	0.88993		21.4	0.93785		0.80467	0.60549		3.09649	0.53886
0.3125	0.89054		21.5	0.90973		0.8047	0.58251		3.0965	0.53598
0.313	0.89121		21.6	0.93714		0.80473	0.56815		3.0965	0.53309
0.3135	0.89162		21.7	0.90907		0.80943	0.55379		3.09651	0.53021
0.314	0.89211		21.8	0.88215		0.81879	0.55092		3.09651	0.52732
0.3145	0.89263		21.9	0.87746		0.8234	0.59114		3.09652	0.52444
0.315	0.89319		22	0.88302		0.82346	0.55667		3.09652	0.52156
0.3155	0.89373		22.1	0.91863		0.82807	0.59689		3.09653	0.51867
0.316	0.89422		22.2	0.95294		0.83735	0.64286		3.09653	0.51579
0.3165	0.89473		22.3	0.94829		0.83738	0.62849		3.09654	0.51291
0.317	0.89493		22.4	0.94377		0.8374	0.61126		3.09654	0.51002
0.3175	0.89522		22.5	0.95511		0.83742	0.59977		3.09655	0.50714
0.318	0.89575		22.6	0.94076		0.84202	0.6486		3.09655	0.50425
0.3185	0.89628		22.7	0.88738		0.84671	0.63999		3.09656	0.50137
0.319	0.89671		22.8	0.89774		0.84673	0.63137		3.09656	0.49849
0.3195	0.89729		22.9	0.8969		0.84674	0.62275		3.09657	0.4956
0.32	0.89793		23	0.82971		0.84675	0.61414		3.09657	0.49272
0.3205	0.89854		23.1	0.81796		0.85144	0.60839		3.09658	0.48984
0.321	0.89881		23.2	0.8878		0.85608	0.63138		3.09658	0.48695
0.3215	0.89948		23.3	0.94431		0.85611	0.61701		3.09659	0.48407
0.322	0.89998		23.4	0.9446		0.86075	0.64		3.09659	0.48119
0.3225	0.90039		23.5	0.9227		0.86545	0.62277		3.0966	0.4783
0.323	0.90091		23.6	0.9108		0.87014	0.61702		3.0966	0.47542
0.3235	0.90146		23.7	0.92173		0.87951	0.60554		3.09661	0.47253
0.324	0.90178		23.8	0.9366		0.88421	0.59405		3.09661	0.46965
0.3245	0.90199		23.9	0.84148		0.88423	0.58256		3.09662	0.46677
0.325	0.90239		24	0.81037		0.88423	0.57682		3.09662	0.46388
0.3255	0.9031		24.1	0.8306		0.88893	0.5682		3.09663	0.461
0.326	0.90372		24.2	0.8719		0.89357	0.59118		3.09663	0.45812
0.3265	0.90431		24.3	0.78061		0.8936	0.57108		3.09664	0.45523
0.327	0.90475		24.4	0.764		0.89363	0.55097		3.09664	0.45235
0.3275	0.90526		24.5	0.8427		0.89365	0.5366		3.09665	0.44946
0.328	0.90573		24.6	0.90149		0.89368	0.52224		3.09665	0.44658
0.3285	0.90616		24.7	0.8985		0.8937	0.50501		3.09666	0.4437
0.329	0.90666		24.8	0.78036		0.89373	0.48777		3.09666	0.44081
0.3295	0.90726		24.9	0.60086		0.89376	0.47053		3.09667	0.43793
0.33	0.90764		25	0.4894		0.89377	0.45904		3.09667	0.43505
0.3305	0.90795					0.89379	0.45043		3.09668	0.43216
0.331	0.9084					0.90309	0.48203		3.09668	0.42928
0.3315	0.90899					0.90312	0.46767		3.09669	0.4264
0.332	0.90948					0.90783	0.44756		3.09669	0.42351
0.3325	0.9099					0.91252	0.43607		3.0967	0.42063
0.333	0.91043					0.92181	0.47917		3.0967	0.41774
0.3335	0.91092					0.92652	0.45619		3.09671	0.41486
0.334	0.91143					0.92656	0.43321		3.09671	0.41198
0.3345	0.9121					0.92659	0.41023		3.09672	0.40909
0.335	0.91249					0.92663	0.39012		3.09672	0.40621
0.3355	0.91273					0.92667	0.36427		3.09673	0.40333
0.336	0.91291					0.92671	0.33841		3.09673	0.40044
0.3365	0.91327					0.92673	0.32118		3.09674	0.39756
0.337	0.91354					0.92677	0.2982		3.09674	0.39467
0.3375	0.91386					0.9268	0.27809		3.09674	0.39179
0.338	0.91406					0.92683	0.26085		3.09675	0.38891
0.3385	0.91405					0.92686	0.23787		3.09675	0.38602
0.339	0.91421					0.9269	0.21202		3.09676	0.38314
0.3395	0.91446					0.92694	0.18616		3.09676	0.38026
0.34	0.91464					0.92698	0.16318		3.09677	0.37737
0.3405	0.91502					0.93168	0.14882		3.09677	0.37449
0.341	0.91498					0.93641	0.11435		3.09678	0.3716
0.3415	0.91517					0.94559	0.22639		3.09678	0.36872
0.342	0.91544					0.94562	0.20628		3.09679	0.36584
0.3425	0.91576					0.94565	0.18617		3.09679	0.36295
0.343	0.91579					0.94571	0.14883		3.0968	0.36007
0.3435	0.91581					0.95965	0.21204		3.0968	0.35719
0.344	0.91599					0.96429	0.23215		3.09681	0.3543
0.3445	0.91617					0.96892	0.26662		3.09681	0.35142
0.345	0.91613					0.97341	0.38728		3.09682	0.34854
0.3455	0.9163					0.97344	0.36717		3.09682	0.34565
0.346	0.91634					0.97352	0.31833		3.09683	0.34277
0.3465	0.91638					0.98274	0.40452		3.09683	0.33988
0.347	0.91631					0.9873	0.47634		3.09684	0.337
0.3475	0.91645					0.98736	0.43899		3.09684	0.33412
0.348	0.91645					0.99197	0.48496		3.09685	0.33123
0.3485	0.91645					1.0143	0.4626		3.09686	0.32547
0.349	0.9165					1.03299	0.43957		3.09686	0.32258
0.3495	0.91668					1.047	0.42517		3.09687	0.31681
0.35	0.91681					1.05635	0.41366		3.09688	0.31105
0.3505	0.91686					1.07036	0.39926		3.09689	0.30816
0.351	0.91689					1.0797	0.38774		3.09689	0.30528
0.3515	0.91686					1.08905	0.37335		3.0969	0.3024
0.352	0.91688					1.09377	0.33887		3.0969	0.29951
0.3525	0.9169					1.09847	0.31301		3.09691	0.29663
0.353	0.91697					1.10785	0.28425		3.09691	0.29375
0.3535	0.91697					1.10789	0.25553		3.09692	0.29086
0.354	0.91685					1.10796	0.21244		3.09693	0.28509
0.3545	0.9168					1.10802	0.17222		3.09693	0.28221
0.355	0.91677					1.11275	0.12625		3.09694	0.27933
0.3555	0.91672					1.11281	0.09177		3.09695	0.27356
0.356	0.91668					1.12216	0.07452		3.09696	0.26779
0.3565	0.91676					1.13151	0.063		3.09696	0.26491
0.357	0.91675					1.14069	0.1549		3.09697	0.26202
0.3575	0.91675					1.14077	0.10032		3.09697	0.25914
0.358	0.9167					1.14081	0.07734		3.09698	0.25626
0.3585	0.91691					1.15476	0.10029		3.09698	0.25337
0.359	0.91701					1.15927	0.20082		3.09699	0.24761
0.3595	0.91715					1.15932	0.16922		3.097	0.24472
0.36	0.91723					1.15937	0.13762		3.097	0.24184
0.3605	0.91745					1.16384	0.25826		3.09701	0.23607
0.361	0.91756					1.1639	0.22379		3.09701	0.23319
0.3615	0.91776					1.17312	0.29271		3.09702	0.2303
0.362	0.91796					1.18243	0.30417		3.09703	0.22454
0.3625	0.91819					1.19175	0.30415		3.09703	0.22165
0.363	0.91827					1.19643	0.29265		3.09704	0.21877
0.3635	0.91851					1.20577	0.28688		3.09704	0.21589
0.364	0.91874					1.21509	0.28685		3.09705	0.21012
0.3645	0.91893					1.21974	0.3012		3.09706	0.20723
0.365	0.91914					1.23372	0.30404		3.09706	0.20435
0.3655	0.91921					1.24305	0.30115		3.09707	0.19858
0.366	0.91955					1.24772	0.29539		3.09708	0.19282
0.3665	0.91974					1.2524	0.28963		3.09709	0.18705
0.367	0.91995					1.25241	0.28101		3.0971	0.18128
0.3675	0.92024					1.25709	0.26951		3.09711	0.17551
0.368	0.9204					1.26178	0.25226		3.09712	0.17263
0.3685	0.92062					1.27577	0.2551		3.09712	0.16975
0.369	0.92089					1.2804	0.27232		3.09713	0.16686
0.3695	0.92111					1.28973	0.2723		3.09713	0.16398
0.37	0.92154					1.2944	0.26654		3.09714	0.1611
0.3705	0.92166					1.29909	0.25217		3.11243	0.18128
0.371	0.92196					1.30846	0.22054		3.11244	0.17551
0.3715	0.92223					1.31783	0.19179		3.11244	0.17263
0.372	0.92247					1.32253	0.17167		3.11245	0.16975
0.3725	0.92278					1.32726	0.12857		3.11246	0.16398
0.373	0.92309					1.33661	0.11131		3.11247	0.15533
0.3735	0.92345					1.33665	0.08833		3.11247	0.15244
0.374	0.92386					1.34135	0.06246		3.11248	0.14956
0.3745	0.92412					1.34607	0.02511		3.11248	0.14668
0.375	0.9246					1.35077	0.00212		3.11249	0.14091
0.3755	0.92488					1.41606	0.00195		3.1125	0.13803
0.376	0.92521					1.42538	0.0048		3.11251	0.13226
0.3765	0.92558					1.43467	0.02488		3.11251	0.12937
0.377	0.92592					1.44402	0.01337		3.11252	0.12361
0.3775	0.9262					1.44865	0.03059		3.11253	0.11784
0.378	0.9265					1.45328	0.05356		3.11254	0.11496
0.3785	0.92672					1.4579	0.0794		3.11255	0.10919
0.379	0.92698					1.46729	0.04203		3.11256	0.10054
0.3795	0.92729					1.47198	0.02479		3.11257	0.09765
0.38	0.92753					1.48127	0.04774		3.11257	0.09477
0.3805	0.92781					1.48589	0.07359		3.11258	0.09189
0.381	0.92804					1.4905	0.11092		3.11259	0.08612
0.3815	0.92834					1.50443	0.14823		3.1126	0.08035
0.382	0.92864					1.50545	0.14976		3.1126	0.07747
0.3825	0.92897					1.51008	0.16987		3.11261	0.07458
0.383	0.92933					1.51939	0.16411		3.11261	0.0717
0.3835	0.92969					1.52868	0.17559		3.12776	0.17551
0.384	0.9299					1.53799	0.17558		3.12779	0.15821
0.3845	0.93027					1.55195	0.17556		3.1278	0.15244
0.385	0.93052					1.56126	0.17555		3.12781	0.14668
0.3855	0.93092					1.56592	0.16692		3.12781	0.14379
0.386	0.93116					1.57059	0.1583		3.12783	0.13514
0.3865	0.93149					1.57524	0.15829		3.12783	0.13226
0.387	0.93167					1.58454	0.16403		3.12786	0.11496
0.3875	0.93186					1.58919	0.16689		3.12787	0.10919
0.388	0.93224					1.59384	0.16689		3.12788	0.1063
0.3885	0.93249					1.59386	0.1554		3.12788	0.10342
0.389	0.93273					1.59852	0.15252		3.12789	0.10054
0.3895	0.93309					1.60783	0.14963		3.1279	0.09477
0.39	0.93329					1.61249	0.14963		3.1279	0.09189
0.3905	0.93354					1.62178	0.15823		3.12791	0.089
0.391	0.93375					1.62643	0.15823		3.12792	0.08323
0.3915	0.93407					1.63109	0.15822		3.12793	0.07747
0.392	0.93439					1.63576	0.14672		3.12794	0.0717
0.3925	0.93454					1.64972	0.14383		3.14289	0.28798
0.393	0.93484					1.65903	0.14382		3.1429	0.28221
0.3935	0.93503					1.66834	0.14094		3.1429	0.27933
0.394	0.93525					1.69162	0.13516		3.14291	0.27356
0.3945	0.93555					1.70094	0.12653		3.14292	0.27067
0.395	0.93582					1.71956	0.12076		3.14292	0.26779
0.3955	0.93604					1.74285	0.10637		3.14293	0.26491
0.396	0.93621					1.75682	0.10061		3.14294	0.25914
0.3965	0.9365					1.76615	0.08623		3.14294	0.25626
0.397	0.93668					1.77083	0.07186		3.14295	0.25049
0.3975	0.93687					1.78016	0.05749		3.14296	0.2476
0.398	0.93711					1.78482	0.04886		3.14296	0.24472
0.3985	0.93733					1.7895	0.03162		3.14297	0.24184
0.399	0.9374					1.79418	0.01438		3.14298	0.23607
0.3995	0.93759					1.80816	0.00287		3.14299	0.2303
0.4	0.9378					1.94777	0.00269		3.14299	0.22742
0.4005	0.93806					1.96172	0.00842		3.143	0.22454
0.401	0.93823					1.96637	0.01416		3.143	0.22165
0.4015	0.93847					1.97099	0.03139		3.14301	0.21877
0.402	0.93865					1.971	0.02565		3.14301	0.21588
0.4025	0.93891					1.98029	0.04		3.14302	0.213
0.403	0.93917					1.98493	0.04574		3.14303	0.20723
0.4035	0.93943					1.98958	0.0486		3.14303	0.20435
0.404	0.93967					1.99425	0.03998		3.14304	0.19858
0.4045	0.93987					1.99426	0.03136		3.14305	0.19281
0.405	0.94					1.99893	0.01986		3.14306	0.18993
0.4055	0.94018					1.99895	0.01125		3.14307	0.18416
0.406	0.94037					2.00361	0.0055		3.14308	0.1784
0.4065	0.94053					2.00778	0.00875		3.14309	0.17263
0.407	0.94073					2.01714	0.00875		3.1431	0.16686
0.4075	0.94084					2.01715	0.00301		3.14311	0.16109
0.408	0.941					2.02647	0.02312		3.15819	0.30239
0.4085	0.94111					2.03111	0.04898		3.1582	0.29663
0.409	0.94132					2.03113	0.03749		3.1582	0.29374
0.4095	0.94149					2.04045	0.0576		3.15821	0.28798
0.41	0.94165					2.04982	0.04899		3.17339	0.3716
0.4105	0.94182					2.05451	0.04325		3.17341	0.36295
0.411	0.94191					2.05919	0.03751		3.17341	0.36007
0.4115	0.94209					2.06854	0.04039		3.17343	0.35142
0.412	0.94227					2.07789	0.04614		3.17344	0.34565
0.4125	0.94247					2.08256	0.04901		3.17345	0.33988
0.413	0.94273					2.09191	0.05476		3.17346	0.33411
0.4135	0.94291					2.09658	0.05764		3.17347	0.32835
0.414	0.94317					2.10594	0.05765		3.17347	0.32546
0.4145	0.94339					2.11529	0.05765		3.17348	0.32258
0.415	0.94361					2.12933	0.05766		3.17349	0.31393
0.4155	0.94399					2.13868	0.05767		3.17351	0.30239
0.416	0.9442					2.14804	0.05767		3.17352	0.29374
0.4165	0.94438					2.1574	0.05481		3.18856	0.46388
0.417	0.94464					2.16676	0.05194		3.18857	0.45523
0.4175	0.94485					2.18547	0.04908		3.18858	0.45235
0.418	0.94504					2.20418	0.04909		3.18858	0.44946
0.4185	0.94526					2.2229	0.0491		3.18859	0.44658
0.419	0.94544					2.23693	0.04911		3.1886	0.43793
0.4195	0.94552					2.25096	0.04912		3.18861	0.43504
0.42	0.9457					2.265	0.04626		3.18861	0.43216
0.4205	0.94585					2.28372	0.0434		3.18862	0.42928
0.421	0.94607					2.30243	0.04054		3.18863	0.42351
0.4215	0.94631					2.32115	0.03768		3.18863	0.42062
0.422	0.94654					2.33987	0.03194		3.18864	0.41486
0.4225	0.94683					2.3539	0.02908		3.18865	0.41197
0.423	0.94695					2.37262	0.02622		3.18866	0.40621
0.4235	0.94718					2.38198	0.02335		3.18867	0.40044
0.424	0.94747					2.40537	0.02049		3.18868	0.39467
0.4245	0.94771					2.43345	0.01477		3.18869	0.3889
0.425	0.94795					2.47556	0.00905		3.18869	0.38602
0.4255	0.94825					2.48959	0.00618		3.1887	0.38025
0.426	0.94837					2.5	0.00331		3.1887	0.37737
0.4265	0.94856								3.18871	0.37449
0.427	0.94866								3.18872	0.36872
0.4275	0.94888								3.18872	0.36583
0.428	0.94907								3.18873	0.36295
0.4285	0.94927								3.18874	0.35718
0.429	0.9495								3.18875	0.35142
0.4295	0.94973								3.18876	0.34565
0.43	0.94989								3.18876	0.34276
0.4305	0.9501								3.18877	0.337
0.431	0.95033								3.18879	0.32546
0.4315	0.95061								3.1888	0.3197
0.432	0.95078								3.18882	0.31104
0.4325	0.95099								3.18883	0.30528
0.433	0.95121								3.18884	0.29663
0.4335	0.95138								3.18886	0.28797
0.434	0.95156								3.18887	0.27932
0.4345	0.95177								3.20388	0.46388
0.435	0.95199								3.20389	0.461
0.4355	0.95216								3.20389	0.45811
0.436	0.95241								3.2039	0.44946
0.4365	0.95275								3.20391	0.44369
0.437	0.95292								3.20392	0.44081
0.4375	0.95314								3.20393	0.43504
0.438	0.95332								3.20394	0.42928
0.4385	0.95343								3.20395	0.42351
0.439	0.95361								3.20395	0.42062
0.4395	0.95384								3.20396	0.41486
0.44	0.95402								3.20397	0.40909
0.4405	0.9541								3.20398	0.40332
0.441	0.95427								3.204	0.39467
0.4415	0.95446								3.20401	0.38602
0.442	0.95458								3.20402	0.38314
0.4425	0.95478								3.20402	0.38025
0.443	0.95505								3.20403	0.37448
0.4435	0.95523								3.20405	0.36583
0.444	0.95541								3.20406	0.36007
0.4445	0.95553								3.20407	0.3543
0.445	0.95575								3.20408	0.34565
0.4455	0.95585								3.20409	0.34276
0.446	0.95602								3.2041	0.337
0.4465	0.95624								3.20411	0.33123
0.447	0.9565								3.20411	0.32835
0.4475	0.95673								3.20412	0.32546
0.448	0.9569								3.20413	0.31969
0.4485	0.95713								3.20413	0.31681
0.449	0.95738								3.20414	0.31393
0.4495	0.95755								3.20415	0.30816
0.45	0.95781								3.20415	0.30528
0.4505	0.95798								3.20416	0.29951
0.451	0.9582								3.20416	0.29663
0.4515	0.95833								3.20417	0.29086
0.452	0.95849								3.20418	0.28797
0.4525	0.9587								3.20419	0.27932
0.453	0.9589								3.2042	0.27644
0.4535	0.95911								3.20421	0.27067
0.454	0.95929								3.20421	0.26779
0.4545	0.95947								3.20422	0.2649
0.455	0.95966								3.20423	0.25914
0.4555	0.9598								3.20423	0.25625
0.456	0.95998								3.20424	0.25337
0.4565	0.96021								3.20424	0.25049
0.457	0.96039								3.20425	0.2476
0.4575	0.96054								3.20425	0.24472
0.458	0.96065								3.20426	0.24184
0.4585	0.96087								3.20426	0.23895
0.459	0.96107								3.20427	0.23607
0.4595	0.96127								3.20427	0.23318
0.46	0.96143								3.20428	0.2303
0.4605	0.9615								3.20428	0.22742
0.461	0.96154								3.20429	0.22453
0.4615	0.96158								3.20429	0.22165
0.462	0.96166								3.2043	0.21877
0.4625	0.96181								3.2043	0.21588
0.463	0.96191								3.20431	0.213
0.4635	0.96194								3.2196	0.23318
0.464	0.96201								3.21961	0.22742
0.4645	0.96211								3.21961	0.22453
0.465	0.96228								3.21962	0.22165
0.4655	0.96241								3.21962	0.21877
0.466	0.96252								3.21963	0.21588
0.4665	0.96261								3.21963	0.21011
0.467	0.96269								3.21964	0.20723
0.4675	0.96282								3.21964	0.20435
0.468	0.96289								3.21965	0.20146
0.4685	0.96296								3.21965	0.19858
0.469	0.96309								3.21966	0.1957
0.4695	0.96317								3.21967	0.18993
0.47	0.96323								3.21967	0.18704
0.4705	0.9633								3.21968	0.18416
0.471	0.96337								3.21968	0.18128
0.4715	0.96338								3.21969	0.17839
0.472	0.96342								3.2197	0.17263
0.4725	0.96355								3.2197	0.16974
0.473	0.96362								3.21971	0.16686
0.4735	0.96365								3.2346	0.42062
0.474	0.96376								3.2346	0.41774
0.4745	0.9639								3.23461	0.41486
0.475	0.96403								3.23461	0.41197
0.4755	0.96408								3.23462	0.40909
0.476	0.96418								3.23462	0.4062
0.4765	0.96424								3.23463	0.40332
0.477	0.96433								3.23463	0.40044
0.4775	0.96443								3.23464	0.39755
0.478	0.9645								3.23464	0.39467
0.4785	0.9645								3.23465	0.39179
0.479	0.96446								3.23465	0.3889
0.4795	0.9645								3.23466	0.38602
0.48	0.96458								3.23466	0.38314
0.4805	0.96461								3.23467	0.38025
0.481	0.96465								3.23467	0.37737
0.4815	0.96467								3.23468	0.37448
0.482	0.96467								3.23468	0.3716
0.4825	0.96472								3.23469	0.36583
0.483	0.96476								3.2347	0.36295
0.4835	0.96479								3.23471	0.35718
0.484	0.96487								3.23472	0.35141
0.4845	0.96497								3.23472	0.34853
0.485	0.96508								3.23473	0.34276
0.4855	0.96517								3.23474	0.337
0.486	0.96527								3.23475	0.33411
0.4865	0.96526								3.23475	0.33123
0.487	0.9653								3.23476	0.32834
0.4875	0.96539								3.23476	0.32546
0.488	0.96551								3.23477	0.32258
0.4885	0.96562								3.23477	0.31969
0.489	0.96561								3.23478	0.31681
0.4895	0.96561								3.23478	0.31393
0.49	0.96569								3.23479	0.31104
0.4905	0.96571								3.23479	0.30816
0.491	0.96586								3.2348	0.30239
0.4915	0.96592								3.23481	0.29662
0.492	0.96592								3.23482	0.29086
0.4925	0.966								3.23482	0.28797
0.493	0.96601								3.23483	0.28221
0.4935	0.96609								3.23484	0.27644
0.494	0.96626								3.23485	0.27355
0.4945	0.96638								3.23486	0.2649
0.495	0.96647								3.23487	0.26202
0.4955	0.96655								3.23488	0.25625
0.496	0.96672								3.23488	0.25337
0.4965	0.9669								3.23489	0.2476
0.497	0.96695								3.2349	0.24472
0.4975	0.96709								3.2349	0.24183
0.498	0.96729								3.23491	0.23895
0.4985	0.96736								3.23492	0.23318
0.499	0.96737								3.23492	0.2303
0.4995	0.96738								3.23493	0.22453
0.5	0.96747								3.23494	0.22165
0.5005	0.96749								3.23495	0.21588
0.501	0.9675								3.23495	0.213
0.5015	0.96758								3.23496	0.20723
0.502	0.96761								3.23497	0.20435
0.5025	0.96761								3.23497	0.20146
0.503	0.96772								3.23498	0.19858
0.5035	0.96789								3.23498	0.1957
0.504	0.96805								3.23499	0.19281
0.5045	0.96819								3.235	0.18704
0.505	0.96826								3.23501	0.18128
0.5055	0.96832								3.23501	0.17839
0.506	0.96845								3.23502	0.17551
0.5065	0.96853								3.23503	0.16974
0.507	0.96858								3.23503	0.16686
0.5075	0.96863								3.24991	0.42927
0.508	0.96862								3.24991	0.42639
0.5085	0.96874								3.24992	0.42351
0.509	0.96879								3.24992	0.42062
0.5095	0.96886								3.24993	0.41774
0.51	0.96896								3.24993	0.41486
0.5105	0.96904								3.24994	0.41197
0.511	0.96912								3.24994	0.40909
0.5115	0.96916								3.24995	0.4062
0.512	0.96926								3.24995	0.40332
0.5125	0.96938								3.24996	0.40044
0.513	0.96947								3.26519	0.45234
0.5135	0.96954								3.2652	0.44946
0.514	0.96956								3.2652	0.44658
0.5145	0.96973								3.2652	0.44369
0.515	0.96978								3.26521	0.44081
0.5155	0.96989								3.26521	0.43792
0.516	0.97009								3.26522	0.43504
0.5165	0.97014								3.26522	0.43216
0.517	0.97021								3.26523	0.42927
0.5175	0.97032								3.26523	0.42639
0.518	0.97039								3.26524	0.42351
0.5185	0.97053								3.26524	0.42062
0.519	0.97056								3.26525	0.41774
0.5195	0.9706								3.26525	0.41485
0.52	0.97067								3.28036	0.54174
0.5205	0.97076								3.28037	0.53885
0.521	0.97083								3.28037	0.53597
0.5215	0.97088								3.28038	0.53309
0.522	0.97096								3.28038	0.5302
0.5225	0.97096								3.28039	0.52732
0.523	0.97104								3.28039	0.52443
0.5235	0.97111								3.28039	0.52155
0.524	0.97115								3.28041	0.5129
0.5245	0.97116								3.28041	0.51002
0.525	0.97114								3.28042	0.50713
0.5255	0.97127								3.28042	0.50425
0.526	0.97128								3.28043	0.49848
0.5265	0.97129								3.28044	0.4956
0.527	0.97133								3.28044	0.49271
0.5275	0.97144								3.28045	0.48695
0.528	0.97153								3.28046	0.48406
0.5285	0.97162								3.28046	0.48118
0.529	0.97168								3.28047	0.4783
0.5295	0.97171								3.28047	0.47541
0.53	0.97175								3.28048	0.46964
0.5305	0.97184								3.28049	0.46676
0.531	0.9719								3.28049	0.46388
0.5315	0.97209								3.2805	0.46099
0.532	0.97211								3.2805	0.45811
0.5325	0.97212								3.28051	0.45523
0.533	0.97224								3.28051	0.45234
0.5335	0.97235								3.28052	0.44946
0.534	0.97248								3.28053	0.44369
0.5345	0.9725								3.28054	0.43792
0.535	0.97259								3.28054	0.43504
0.5355	0.97259								3.28055	0.43216
0.536	0.97259								3.28056	0.42639
0.5365	0.97264								3.29553	0.63401
0.537	0.97265								3.29554	0.62825
0.5375	0.97264								3.29554	0.62536
0.538	0.97266								3.29555	0.62248
0.5385	0.9727								3.29555	0.6196
0.539	0.9727								3.29556	0.61671
0.5395	0.97273								3.29556	0.61383
0.54	0.97286								3.29557	0.61094
0.5405	0.97291								3.29557	0.60806
0.541	0.97298								3.29558	0.60229
0.5415	0.97307								3.29558	0.59941
0.542	0.97308								3.29559	0.59653
0.5425	0.97309								3.29559	0.59364
0.543	0.97314								3.2956	0.58788
0.5435	0.97321								3.29561	0.58499
0.544	0.9732								3.29562	0.57922
0.5445	0.97315								3.29562	0.57634
0.545	0.97322								3.29563	0.57346
0.5455	0.97322								3.29564	0.56769
0.546	0.9733								3.29565	0.56192
0.5465	0.97343								3.29565	0.55904
0.547	0.97355								3.29566	0.55615
0.5475	0.97358								3.29566	0.55327
0.548	0.97351								3.29567	0.55039
0.5485	0.97355								3.29567	0.5475
0.549	0.97364								3.29568	0.54462
0.5495	0.97366								3.29568	0.54174
0.55	0.97368								3.29569	0.53885
0.5505	0.97369								3.29569	0.53597
0.551	0.97367								3.2957	0.53308
0.5515	0.97361								3.2957	0.5302
0.552	0.97359								3.31085	0.63401
0.5525	0.97368								3.31085	0.63113
0.553	0.97376								3.31086	0.62825
0.5535	0.9738								3.31086	0.62536
0.554	0.97385								3.31087	0.62248
0.5545	0.9739								3.31088	0.61671
0.555	0.97394								3.31088	0.61383
0.5555	0.97395								3.31089	0.61094
0.556	0.97395								3.3109	0.60518
0.5565	0.97402								3.3109	0.60229
0.557	0.97416								3.31091	0.59941
0.5575	0.97419								3.32601	0.72917
0.558	0.97418								3.32601	0.72629
0.5585	0.97419								3.32602	0.72341
0.559	0.97414								3.32602	0.72052
0.5595	0.97421								3.32603	0.71476
0.56	0.97423								3.32604	0.70899
0.5605	0.97429								3.32605	0.70611
0.561	0.97427								3.32605	0.70322
0.5615	0.97423								3.32606	0.70034
0.562	0.97427								3.32606	0.69745
0.5625	0.97429								3.32607	0.69457
0.563	0.97429								3.32608	0.6888
0.5635	0.97433								3.32609	0.68304
0.564	0.9743								3.3261	0.67727
0.5645	0.97435								3.32611	0.6715
0.565	0.97437								3.32611	0.66862
0.5655	0.97433								3.32612	0.66285
0.566	0.9744								3.32613	0.65997
0.5665	0.97435								3.32613	0.65708
0.567	0.9744								3.32614	0.6542
0.5675	0.9744								3.32614	0.65132
0.568	0.97438								3.32615	0.64843
0.5685	0.97429								3.32615	0.64555
0.569	0.97427								3.32616	0.64266
0.5695	0.97424								3.32616	0.63978
0.57	0.97426								3.32618	0.62825
0.5705	0.97422								3.32619	0.62536
0.571	0.97419								3.32619	0.62248
0.5715	0.97417								3.3262	0.61959
0.572	0.97412								3.3262	0.61671
0.5725	0.97405								3.32621	0.61383
0.573	0.97404								3.32622	0.60806
0.5735	0.97403								3.32622	0.60518
0.574	0.97401								3.32623	0.60229
0.5745	0.97395								3.3413	0.74936
0.575	0.97384								3.3413	0.74648
0.5755	0.97377								3.34131	0.74359
0.576	0.97364								3.34132	0.73783
0.5765	0.97364								3.34133	0.73206
0.577	0.97361								3.34134	0.72629
0.5775	0.97354								3.35656	0.78685
0.578	0.97341								3.35656	0.78396
0.5785	0.97327								3.35657	0.7782
0.579	0.97319								3.35658	0.77531
0.5795	0.97314								3.35658	0.77243
0.58	0.97298								3.35659	0.76955
0.5805	0.97285								3.35659	0.76666
0.581	0.9727								3.3566	0.76378
0.5815	0.97261								3.3566	0.76089
0.582	0.97258								3.35661	0.75801
0.5825	0.97253								3.35661	0.75513
0.583	0.9725								3.35662	0.74936
0.5835	0.97249								3.35662	0.74648
0.584	0.97241								3.35663	0.74359
0.5845	0.97248								3.37182	0.81857
0.585	0.97252								3.37183	0.81568
0.5855	0.97246								3.37183	0.8128
0.586	0.97248								3.37184	0.80992
0.5865	0.97238								3.37184	0.80703
0.587	0.97236								3.37185	0.80415
0.5875	0.97227								3.37185	0.80127
0.588	0.97222								3.37186	0.79838
0.5885	0.97214								3.37186	0.7955
0.589	0.97201								3.37188	0.78685
0.5895	0.97191								3.37188	0.78396
0.59	0.97192								3.37189	0.7782
0.5905	0.9718								3.3871	0.8474
0.591	0.97176								3.3871	0.84452
0.5915	0.97157								3.38711	0.84164
0.592	0.97149								3.38711	0.83875
0.5925	0.97142								3.38712	0.83587
0.593	0.9714								3.38712	0.83299
0.5935	0.97134								3.38713	0.8301
0.594	0.97134								3.38713	0.82722
0.5945	0.9712								3.38714	0.82433
0.595	0.97115								3.38714	0.82145
0.5955	0.97107								3.38715	0.81857
0.596	0.97111								3.38715	0.81568
0.5965	0.97114								3.38716	0.8128
0.597	0.97108								3.40238	0.87336
0.5975	0.97099								3.40238	0.87047
0.598	0.97098								3.40239	0.86759
0.5985	0.97091								3.40239	0.86471
0.599	0.97085								3.4024	0.86182
0.5995	0.97076								3.4024	0.85894
0.6	0.97057								3.40241	0.85605
0.6005	0.97039								3.40242	0.85029
0.601	0.97028								3.40242	0.8474
0.6015	0.97011								3.40243	0.84452
0.602	0.96996								3.40243	0.84164
0.6025	0.96978								3.41768	0.88201
0.603	0.96961								3.41769	0.87912
0.6035	0.96957								3.41769	0.87624
0.604	0.96944								3.4177	0.87336
0.6045	0.9695								3.43302	0.87336
0.605	0.96954								3.43303	0.87047
0.6055	0.96938								3.43303	0.86759
0.606	0.96936								3.43304	0.8647
0.6065	0.9693								3.43304	0.86182
0.607	0.96937								3.43305	0.85894
0.6075	0.9693								3.43305	0.85605
0.608	0.96921								3.43306	0.85317
0.6085	0.96915								3.43306	0.85029
0.609	0.96903								3.43307	0.8474
0.6095	0.96889								3.43307	0.84452
0.61	0.96898								3.43308	0.84164
0.6105	0.96881								3.43308	0.83875
0.611	0.96876								3.43309	0.83587
0.6115	0.96856								3.43309	0.83298
0.612	0.96849								3.4331	0.8301
0.6125	0.96836								3.44841	0.83587
0.613	0.96826								3.44841	0.83298
0.6135	0.9682								3.44842	0.8301
0.614	0.96813								3.44842	0.82722
0.6145	0.96789								3.44843	0.82433
0.615	0.96789								3.44843	0.82145
0.6155	0.96779								3.44844	0.81857
0.616	0.96779								3.44844	0.81568
0.6165	0.96776								3.44845	0.8128
0.617	0.96773								3.44845	0.80991
0.6175	0.96766								3.44846	0.80703
0.618	0.96752								3.44846	0.80415
0.6185	0.9675								3.44847	0.80126
0.619	0.96749								3.44847	0.79838
0.6195	0.96745								3.44848	0.7955
0.62	0.96741								3.44848	0.79261
0.6205	0.96728								3.46377	0.80991
0.621	0.96719								3.46378	0.80703
0.6215	0.96709								3.46378	0.80415
0.622	0.96708								3.46379	0.80126
0.6225	0.96705								3.46379	0.79838
0.623	0.96696								3.4638	0.79261
0.6235	0.96683								3.47909	0.8128
0.624	0.96665								3.4791	0.80703
0.6245	0.96654								3.47911	0.80415
0.625	0.96651								3.47912	0.79838
0.6255	0.96643								3.47912	0.79549
0.626	0.96637								3.4944	0.82145
0.6265	0.96631								3.49441	0.81856
0.627	0.96633								3.49441	0.81568
0.6275	0.96631								3.49442	0.80991
0.628	0.96631								3.49443	0.80415
0.6285	0.96633								3.49443	0.80126
0.629	0.96629								3.50967	0.85028
0.6295	0.96625								3.50968	0.8474
0.63	0.96626								3.50968	0.84452
0.6305	0.96623								3.50969	0.83875
0.631	0.96614								3.5097	0.83587
0.6315	0.96599								3.5097	0.83298
0.632	0.96587								3.50971	0.8301
0.6325	0.96575								3.50971	0.82721
0.633	0.96564								3.50972	0.82433
0.6335	0.96563								3.50972	0.82145
0.634	0.96547								3.52496	0.87047
0.6345	0.96524								3.52497	0.86759
0.635	0.96515								3.52497	0.8647
0.6355	0.96506								3.52498	0.86182
0.636	0.965								3.52498	0.85893
0.6365	0.96488								3.52499	0.85605
0.637	0.9648								3.52499	0.85317
0.6375	0.96471								3.525	0.85028
0.638	0.96458								3.525	0.8474
0.6385	0.96452								3.54025	0.89354
0.639	0.96449								3.54026	0.88777
0.6395	0.96436								3.54026	0.88489
0.64	0.9642								3.54027	0.87912
0.6405	0.96401								3.54027	0.87624
0.641	0.96399								3.54028	0.87335
0.6415	0.96387								3.54028	0.87047
0.642	0.96384								3.55556	0.8993
0.6425	0.96374								3.55556	0.89642
0.643	0.96362								3.55557	0.89354
0.6435	0.96358								3.55557	0.89065
0.644	0.96345								3.57089	0.89354
0.6445	0.96348								3.5709	0.89065
0.645	0.96342								3.57091	0.882
0.6455	0.96328								3.57092	0.87912
0.646	0.96317								3.57093	0.87047
0.6465	0.963								3.57093	0.86758
0.647	0.96291								3.57094	0.8647
0.6475	0.96281								3.57095	0.85893
0.648	0.96266								3.57096	0.85317
0.6485	0.96259								3.57096	0.85028
0.649	0.96242								3.57097	0.8474
0.6495	0.96241								3.57098	0.84163
0.65	0.96237								3.57098	0.83875
0.6505	0.96229								3.57099	0.83586
0.651	0.96221								3.57099	0.83298
0.6515	0.96209								3.571	0.8301
0.652	0.96212								3.57101	0.82433
0.6525	0.96211								3.57102	0.81856
0.653	0.96215								3.57102	0.81568
0.6535	0.96219								3.57103	0.80991
0.654	0.96219								3.57104	0.80414
0.6545	0.96215								3.57105	0.80126
0.655	0.96218								3.57105	0.79838
0.6555	0.96229								3.57106	0.79549
0.656	0.96243								3.57106	0.79261
0.6565	0.96239								3.57107	0.78684
0.657	0.96241								3.57108	0.78107
0.6575	0.96251								3.57109	0.77531
0.658	0.96251								3.5711	0.77242
0.6585	0.96256								3.5864	0.78396
0.659	0.96266								3.58641	0.77819
0.6595	0.96273								3.58642	0.77242
0.66	0.96277								3.58642	0.76954
0.6605	0.96281								3.58643	0.76665
0.661	0.96292								3.58644	0.76089
0.6615	0.96307								3.58644	0.758
0.662	0.96314								3.60151	0.90795
0.6625	0.96324								3.60152	0.90507
0.663	0.96331								3.60153	0.8993
0.6635	0.96342								3.60153	0.89642
0.664	0.96355								3.60154	0.89354
0.6645	0.96369								3.60155	0.88777
0.665	0.96381								3.60155	0.88488
0.6655	0.96393								3.60156	0.87912
0.666	0.964								3.60157	0.87623
0.6665	0.96407								3.60158	0.87047
0.667	0.96424								3.60158	0.86758
0.6675	0.96442								3.60158	0.8647
0.668	0.96454								3.60159	0.85893
0.6685	0.96474								3.6016	0.85316
0.669	0.96486								3.60161	0.85028
0.6695	0.96495								3.60162	0.84451
0.67	0.96228								3.60162	0.84163
0.6705	0.96239								3.60163	0.83875
0.671	0.96255								3.60163	0.83586
0.6715	0.96267								3.60164	0.83298
0.672	0.96278								3.60165	0.82721
0.6725	0.96293								3.60165	0.82433
0.673	0.963								3.60166	0.82144
0.6735	0.96312								3.60167	0.81568
0.674	0.96329								3.60167	0.81279
0.6745	0.96342								3.60168	0.80991
0.675	0.96349								3.60169	0.80414
0.6755	0.96348								3.60169	0.80126
0.676	0.96344								3.6017	0.79837
0.6765	0.96342								3.60171	0.79261
0.677	0.96338								3.60172	0.78684
0.6775	0.96341								3.60174	0.77242
0.678	0.96345								3.61683	0.91084
0.6785	0.96344								3.61684	0.90507
0.679	0.96329								3.61684	0.90219
0.6795	0.96332								3.61685	0.8993
0.68	0.96334								3.63217	0.8993
0.6805	0.96333								3.63218	0.89642
0.681	0.96339								3.63218	0.89353
0.6815	0.96335								3.63219	0.89065
0.682	0.96329								3.63219	0.88777
0.6825	0.96316								3.64751	0.89065
0.683	0.96302								3.64752	0.88488
0.6835	0.96297								3.64752	0.882
0.684	0.96279								3.64753	0.87912
0.6845	0.96258								3.66285	0.882
0.685	0.96255								3.66285	0.87912
0.6855	0.96237								3.66286	0.87623
0.686	0.96229								3.66287	0.87046
0.6865	0.96199								3.66287	0.86758
0.687	0.96182								3.66288	0.8647
0.6875	0.96162								3.67818	0.87623
0.688	0.96149								3.67819	0.87046
0.6885	0.96135								3.6782	0.8647
0.689	0.96133								3.70881	0.88488
0.6895	0.96115								3.70882	0.87911
0.69	0.96098								3.70882	0.87623
0.6905	0.96079								3.72413	0.88776
0.691	0.96074								3.72413	0.88488
0.6915	0.96057								3.72414	0.882
0.692	0.96043								3.73942	0.90218
0.6925	0.96021								3.73943	0.8993
0.693	0.96015								3.73943	0.89642
0.6935	0.9599								3.73944	0.89065
0.694	0.95966								3.75477	0.89065
0.6945	0.95945								3.75477	0.88776
0.695	0.9592								3.75478	0.88488
0.6955	0.95894								3.75478	0.882
0.696	0.95877								3.75479	0.87911
0.6965	0.9586								3.7701	0.882
0.697	0.95843								3.77011	0.87623
0.6975	0.95821								3.77012	0.87334
0.698	0.95817								3.77012	0.87046
0.6985	0.95808								3.77013	0.86758
0.699	0.95798								3.77013	0.86469
0.6995	0.95792								3.77014	0.85893
0.7	0.95792								3.77015	0.85604
0.7005	0.95798								3.77016	0.85027
0.701	0.95785								3.77017	0.84451
0.7015	0.95782								3.77017	0.84162
0.702	0.95779								3.77018	0.83874
0.7025	0.95761								3.77019	0.83297
0.703	0.95764								3.77019	0.83009
0.7035	0.95776								3.7702	0.82432
0.704	0.95774								3.77021	0.81855
0.7045	0.95771								3.78552	0.82432
0.705	0.95759								3.78553	0.81855
0.7055	0.95761								3.78554	0.81567
0.706	0.95761								3.78554	0.81279
0.7065	0.95756								3.78555	0.80702
0.707	0.95769								3.78556	0.80125
0.7075	0.95764								3.78557	0.79548
0.708	0.95753								3.78558	0.78972
0.7085	0.9575								3.78559	0.78395
0.709	0.95758								3.7856	0.78107
0.7095	0.95763								3.78561	0.7753
0.71	0.95763								3.80084	0.8272
0.7105	0.95756								3.80085	0.82144
0.711	0.95762								3.81616	0.83009
0.7115	0.95754								3.81617	0.82432
0.712	0.95763								3.81617	0.82144
0.7125	0.95765								3.8315	0.81855
0.713	0.95776								3.83151	0.81567
0.7135	0.95768								3.83151	0.81278
0.714	0.95761								3.83152	0.8099
0.7145	0.95765								3.84675	0.86469
0.715	0.95765								3.84676	0.85892
0.7155	0.95762								3.84676	0.85604
0.716	0.95763								3.84677	0.85027
0.7165	0.95758								3.84678	0.84739
0.717	0.95749								3.84679	0.84162
0.7175	0.95742								3.84679	0.83874
0.718	0.95742								3.8468	0.83585
0.7185	0.95744								3.8468	0.83297
0.719	0.95745								3.84681	0.8272
0.7195	0.95744								3.84681	0.82432
0.72	0.95742								3.84682	0.82144
0.7205	0.95737								3.84683	0.81567
0.721	0.95737								3.84683	0.81278
0.7215	0.95738								3.86204	0.87911
0.722	0.95738								3.86205	0.87334
0.7225	0.95739								3.86206	0.87046
0.723	0.95739								3.86206	0.86757
0.7235	0.9574								3.86207	0.86469
0.724	0.9574								3.86207	0.86181
0.7245	0.95744								3.86208	0.85892
0.725	0.95744								3.86208	0.85604
0.7255	0.95748								3.86209	0.85027
0.726	0.95751								3.87736	0.88488
0.7265	0.95754								3.87736	0.88199
0.727	0.95761								3.87737	0.87911
0.7275	0.95767								3.89269	0.87622
0.728	0.95776								3.8927	0.87046
0.7285	0.95785								3.90802	0.87334
0.729	0.9579								3.90803	0.86757
0.7295	0.95802								3.90804	0.86469
0.73	0.95811								3.90804	0.86181
0.7305	0.95822								3.90805	0.85892
0.731	0.95834								3.90805	0.85604
0.7315	0.95844								3.90806	0.85315
0.732	0.95857								3.90807	0.84739
0.7325	0.9587								3.90807	0.8445
0.733	0.95883								3.92337	0.85892
0.7335	0.95897								3.92337	0.85604
0.734	0.9591								3.92338	0.85027
0.7345	0.95923								3.92339	0.84739
0.735	0.95938								3.92339	0.8445
0.7355	0.95954								3.9234	0.84162
0.736	0.9597								3.9234	0.83873
0.7365	0.95985								3.92341	0.83297
0.737	0.96002								3.92342	0.83008
0.7375	0.96016								3.92342	0.8272
0.738	0.96031								3.92343	0.82432
0.7385	0.96043								3.92344	0.81855
0.739	0.96058								3.92344	0.81567
0.7395	0.96075								3.92345	0.81278
0.74	0.96087								3.93874	0.83008
0.7405	0.96103								3.93875	0.82432
0.741	0.96119								3.93876	0.82143
0.7415	0.96133								3.93876	0.81855
0.742	0.96147								3.93877	0.81566
0.7425	0.96163								3.93877	0.81278
0.743	0.96177								3.93878	0.8099
0.7435	0.9619								3.93878	0.80701
0.744	0.96203								3.93878	0.80413
0.7445	0.96217								3.93879	0.80125
0.745	0.96235								3.9388	0.79548
0.7455	0.96246								3.9388	0.7926
0.746	0.9626								3.93881	0.78971
0.7465	0.9627								3.93881	0.78683
0.747	0.96282								3.93882	0.78394
0.7475	0.96294								3.93882	0.78106
0.748	0.96308								3.93883	0.77818
0.7485	0.96321								3.93883	0.77529
0.749	0.96334								3.93884	0.77241
0.7495	0.96344								3.93884	0.76953
0.75	0.96353								3.95415	0.78106
0.7505	0.96366								3.95416	0.77529
0.751	0.96377								3.95416	0.77241
0.7515	0.96389								3.95417	0.76953
0.752	0.964								3.95417	0.76664
0.7525	0.96411								3.95418	0.76376
0.753	0.9642								3.95418	0.76087
0.7535	0.96431								3.95419	0.75799
0.754	0.9644								3.95419	0.75511
0.7545	0.9645								3.9542	0.75222
0.755	0.96458								3.9542	0.74934
0.7555	0.96466								3.96952	0.74934
0.756	0.96474								3.96953	0.74646
0.7565	0.96482								3.96953	0.74357
0.757	0.96493								3.96954	0.7378
0.7575	0.96504								3.96955	0.73492
0.758	0.96513								3.96955	0.73204
0.7585	0.96519								3.96956	0.72915
0.759	0.96526								3.96956	0.72627
0.7595	0.96535								3.96957	0.72339
0.76	0.96544								3.98488	0.73204
0.7605	0.96554								3.98488	0.72915
0.761	0.96562								3.98489	0.72627
0.7615	0.96569								3.98489	0.72339
0.762	0.96575								3.98489	0.7205
0.7625	0.96583								3.9849	0.71762
0.763	0.9659								3.9849	0.71473
0.7635	0.96598								3.98491	0.71185
0.764	0.96604								3.98491	0.70897
0.7645	0.96612								3.98492	0.70608
0.765	0.96622								3.98492	0.7032
0.7655	0.96629								3.98493	0.70032
0.766	0.96635								3.98493	0.69743
0.7665	0.96646								3.98494	0.69455
0.767	0.96653								3.98494	0.69166
0.7675	0.96657								3.98495	0.68878
0.768	0.96662								4.00027	0.68878
0.7685	0.96668								4.00028	0.6859
0.769	0.96675								4.00028	0.68301
0.7695	0.96682								4.00029	0.68013
0.77	0.96687								4.00029	0.67725
0.7705	0.96691								4.0003	0.67436
0.771	0.96698								4.0003	0.67148
0.7715	0.96704								4.00031	0.66859
0.772	0.96707								4.00031	0.66571
0.7725	0.96712								4.00032	0.66283
0.773	0.96717								4.00032	0.65994
0.7735	0.96723								4.01564	0.66283
0.774	0.96728								4.01564	0.65994
0.7745	0.96732								4.01565	0.65706
0.775	0.96738								4.01565	0.65418
0.7755	0.96743								4.01566	0.65129
0.776	0.96749								4.01566	0.64841
0.7765	0.96754								4.01567	0.64552
0.777	0.96758								4.01567	0.64264
0.7775	0.96765								4.031	0.64264
0.778	0.96771								4.031	0.63976
0.7785	0.96774								4.03101	0.63687
0.779	0.9678								4.03101	0.63399
0.7795	0.96784								4.03101	0.63111
0.78	0.96789								4.03102	0.62822
0.7805	0.96794								4.03102	0.62534
0.781	0.968								4.03103	0.62245
0.7815	0.96804								4.03103	0.61957
0.782	0.96807								4.03104	0.61669
0.7825	0.96815								4.03104	0.6138
0.783	0.96817								4.04636	0.61957
0.7835	0.96821								4.04636	0.61669
0.784	0.96823								4.04637	0.6138
0.7845	0.96826								4.04637	0.61092
0.785	0.96833								4.04638	0.60804
0.7855	0.96837								4.04638	0.60515
0.786	0.96838								4.04639	0.60227
0.7865	0.96841								4.04639	0.59938
0.787	0.96844								4.0464	0.5965
0.7875	0.96846								4.0464	0.59362
0.788	0.96848								4.04641	0.59073
0.7885	0.96853								4.04641	0.58785
0.789	0.96859								4.04642	0.58497
0.7895	0.96863								4.04642	0.58208
0.79	0.96868								4.04643	0.5792
0.7905	0.9687								4.04643	0.57631
0.791	0.96875								4.04644	0.57343
0.7915	0.96877								4.04644	0.57055
0.792	0.96881								4.04645	0.56766
0.7925	0.96885								4.04645	0.56478
0.793	0.96889								4.04646	0.5619
0.7935	0.96894								4.06176	0.57055
0.794	0.96896								4.06177	0.56766
0.7945	0.96901								4.06177	0.56478
0.795	0.96905								4.06178	0.5619
0.7955	0.96908								4.06178	0.55901
0.796	0.96912								4.06179	0.55613
0.7965	0.96918								4.06179	0.55324
0.797	0.96921								4.0618	0.55036
0.7975	0.96925								4.0618	0.54748
0.798	0.9693								4.06181	0.54459
0.7985	0.96931								4.06181	0.54171
0.799	0.96933								4.06182	0.53883
0.7995	0.96937								4.06182	0.53594
0.8	0.96941								4.06183	0.53306
0.8005	0.96947								4.06183	0.53018
0.801	0.96951								4.06184	0.52729
0.8015	0.96953								4.06184	0.52441
0.802	0.96957								4.06185	0.52152
0.8025	0.96963								4.06185	0.51864
0.803	0.96966								4.06186	0.51576
0.8035	0.96967								4.06186	0.51287
0.804	0.96973								4.06187	0.50999
0.8045	0.96978								4.06187	0.50711
0.805	0.96982								4.06188	0.50422
0.8055	0.96986								4.06188	0.50134
0.806	0.96989								4.06189	0.49845
0.8065	0.96993								4.06189	0.49557
0.807	0.96999								4.0619	0.49269
0.8075	0.97004								4.0619	0.4898
0.808	0.97008								4.06191	0.48692
0.8085	0.97014								4.06191	0.48404
0.809	0.97018								4.07722	0.49269
0.8095	0.97023								4.07722	0.4898
0.81	0.97027								4.07723	0.48404
0.8105	0.97032								4.07724	0.47827
0.811	0.97034								4.07725	0.4725
0.8115	0.97037								4.07726	0.46962
0.812	0.97043								4.07726	0.46673
0.8125	0.97048								4.07727	0.46097
0.813	0.97051								4.07728	0.45808
0.8135	0.97057								4.07728	0.4552
0.814	0.97063								4.07729	0.45232
0.8145	0.97067								4.07729	0.44943
0.815	0.97071								4.0773	0.44655
0.8155	0.97076								4.0773	0.44366
0.816	0.97077								4.07731	0.44078
0.8165	0.97083								4.07731	0.4379
0.817	0.97084								4.07732	0.43501
0.8175	0.97087								4.07732	0.43213
0.818	0.97093								4.07733	0.42925
0.8185	0.97097								4.07733	0.42636
0.819	0.97098								4.07734	0.42348
0.8195	0.97102								4.07734	0.42059
0.82	0.97105								4.07735	0.41771
0.8205	0.97106								4.07735	0.41483
0.821	0.97111								4.07736	0.41194
0.8215	0.97116								4.07736	0.40906
0.822	0.97122								4.07737	0.40618
0.8225	0.97124								4.07737	0.40329
0.823	0.97124								4.07738	0.40041
0.8235	0.97125								4.07738	0.39753
0.824	0.97128								4.07739	0.39464
0.8245	0.97131								4.07739	0.39176
0.825	0.97134								4.0774	0.38887
0.8255	0.97137								4.0774	0.38599
0.826	0.97137								4.0774	0.38311
0.8265	0.97139								4.07741	0.38022
0.827	0.97143								4.07741	0.37734
0.8275	0.97148								4.07742	0.37446
0.828	0.97153								4.07742	0.37157
0.8285	0.97154								4.07743	0.36869
0.829	0.97154								4.07743	0.3658
0.8295	0.97155								4.07744	0.36292
0.83	0.97155								4.07744	0.36004
0.8305	0.97156								4.07745	0.35715
0.831	0.97161								4.07745	0.35427
0.8315	0.97163								4.07746	0.35139
0.832	0.97167								4.07746	0.3485
0.8325	0.97167								4.07747	0.34273
0.833	0.97168								4.09278	0.35427
0.8335	0.9717								4.09278	0.35139
0.834	0.97174								4.09279	0.3485
0.8345	0.97173								4.09279	0.34562
0.835	0.97172								4.0928	0.34273
0.8355	0.97174								4.0928	0.33985
0.836	0.97176								4.09281	0.33408
0.8365	0.9718								4.09282	0.3312
0.837	0.9718								4.09282	0.32832
0.8375	0.97181								4.09283	0.32543
0.838	0.9718								4.09283	0.32255
0.8385	0.97177								4.09284	0.31966
0.839	0.97176								4.09284	0.31678
0.8395	0.9718								4.09285	0.3139
0.84	0.97182								4.09285	0.31101
0.8405	0.97183								4.09286	0.30813
0.841	0.97183								4.09286	0.30525
0.8415	0.97182								4.09286	0.30236
0.842	0.97179								4.09287	0.29948
0.8425	0.97179								4.09287	0.2966
0.843	0.97181								4.09288	0.29083
0.8435	0.97186								4.09289	0.28794
0.844	0.97186								4.09289	0.28506
0.8445	0.97185								4.0929	0.28218
0.845	0.97184								4.0929	0.27929
0.8455	0.97185								4.09291	0.27641
0.846	0.97182								4.09291	0.27353
0.8465	0.97186								4.09292	0.27064
0.847	0.97189								4.09292	0.26776
0.8475	0.97194								4.09293	0.26487
0.848	0.97189								4.09293	0.26199
0.8485	0.9719								4.09294	0.25911
0.849	0.9719								4.09294	0.25622
0.8495	0.97193								4.09295	0.25334
0.85	0.97188								4.09295	0.25046
0.8505	0.97188								4.09296	0.24757
0.851	0.97189								4.09296	0.24469
0.8515	0.97191								4.09297	0.24181
0.852	0.97191								4.09297	0.23892
0.8525	0.97193								4.09298	0.23604
0.853	0.97184								4.09298	0.23315
0.8535	0.97178								4.09299	0.23027
0.854	0.97173								4.09299	0.22739
0.8545	0.97172								4.093	0.2245
0.855	0.97172								4.09301	0.21585
0.8555	0.97175								4.09302	0.21297
0.856	0.97175								4.09303	0.2072
0.8565	0.97172								4.09303	0.20432
0.857	0.97165								4.09304	0.19855
0.8575	0.97157								4.09305	0.19278
0.858	0.97153								4.09306	0.1899
0.8585	0.97149								4.09307	0.18413
0.859	0.97144								4.09308	0.17548
0.8595	0.9714								4.09309	0.16971
0.86	0.97137								4.0931	0.16395
0.8605	0.97138								4.09311	0.15818
0.861	0.97135								4.09312	0.15529
0.8615	0.97129								4.09312	0.15241
0.862	0.97124								4.09313	0.14953
0.8625	0.97119								4.09313	0.14376
0.863	0.97112								4.09314	0.14088
0.8635	0.97111								4.09315	0.13511
0.864	0.97105								4.09315	0.13222
0.8645	0.97101								4.09316	0.12934
0.865	0.97097								4.09316	0.12646
0.8655	0.9709								4.09317	0.12357
0.866	0.97082								4.09318	0.11781
0.8665	0.97076								4.09319	0.11204
0.867	0.97073								4.09319	0.10916
0.8675	0.97067								4.0932	0.10627
0.868	0.97063								4.09321	0.09762
0.8685	0.97055								4.09322	0.09185
0.869	0.97048								4.09323	0.08897
0.8695	0.97043								4.09324	0.0832
0.87	0.97033								4.09324	0.08032
0.8705	0.9702								4.09325	0.07743
0.871	0.9701								4.09325	0.07455
0.8715	0.96999								4.09326	0.07167
0.872	0.96991								4.09326	0.06878
0.8725	0.96984								4.09327	0.0659
0.873	0.96977								4.09327	0.06302
0.8735	0.96971								4.10857	0.08032
0.874	0.96963								4.10858	0.07167
0.8745	0.96954								4.10859	0.06878
0.875	0.96944								4.10859	0.0659
0.8755	0.96934								4.10859	0.06302
0.876	0.96927								4.1086	0.05725
0.8765	0.96917								4.10861	0.05436
0.877	0.96908								4.10862	0.0486
0.8775	0.96899								4.10862	0.04571
0.878	0.96892								4.10863	0.03995
0.8785	0.96882								4.10864	0.03706
0.879	0.96876								4.10864	0.03418
0.8795	0.96871								4.10865	0.02841
0.88	0.96863								4.10866	0.02553
0.8805	0.96859								4.10866	0.02264
0.881	0.96857								4.10867	0.01688
0.8815	0.96854								4.10868	0.01111
0.882	0.96851								4.10869	0.00823
0.8825	0.96846								4.1087	0.00246
0.883	0.96841								4.1087	0
0.8835	0.96835								4.15467	0
0.884	0.96831								4.18532	0
0.8845	0.96828								4.23128	0
0.885	0.96828								4.27725	0
0.8855	0.96829								4.32322	0
0.886	0.96829								4.35386	0
0.8865	0.96829								4.36918	0.00533
0.887	0.96832								4.36918	0.00245
0.8875	0.96832								4.38447	0.02263
0.888	0.96831								4.38448	0.01975
0.8885	0.96833								4.38448	0.01687
0.889	0.96838								4.38448	0.01398
0.8895	0.96842								4.38449	0.0111
0.89	0.96849								4.38449	0.00822
0.8905	0.96857								4.39966	0.10049
0.891	0.96864								4.39967	0.09761
0.8915	0.96868								4.39967	0.09473
0.892	0.96873								4.39967	0.09184
0.8925	0.96878								4.39968	0.08608
0.893	0.96885								4.39969	0.08319
0.8935	0.96895								4.3997	0.07742
0.894	0.96905								4.39971	0.06877
0.8945	0.96916								4.39972	0.06589
0.895	0.96926								4.39973	0.06012
0.8955	0.96936								4.39973	0.05724
0.896	0.96948								4.39974	0.05147
0.8965	0.96959								4.39975	0.04859
0.897	0.96971								4.39975	0.0457
0.8975	0.9698								4.39976	0.04282
0.898	0.96992								4.39976	0.03994
0.8985	0.97005								4.39978	0.03129
0.899	0.97016								4.39978	0.0284
0.8995	0.97029								4.3998	0.01975
0.9	0.97043								4.3998	0.01687
0.9005	0.97054								4.39981	0.01398
0.901	0.97064								4.41496	0.11203
0.9015	0.97075								4.41497	0.10914
0.902	0.97089								4.41497	0.10626
0.9025	0.97103								4.41498	0.10338
0.903	0.97119								4.41498	0.10049
0.9035	0.97134								4.41499	0.09761
0.904	0.97148								4.41499	0.09473
0.9045	0.97159								4.415	0.09184
0.905	0.97172								4.43032	0.09184
0.9055	0.97184								4.43033	0.08896
0.906	0.97197								4.43033	0.08607
0.9065	0.97207								4.43033	0.08319
0.907	0.97217								4.43034	0.08031
0.9075	0.9723								4.44558	0.12645
0.908	0.97242								4.44559	0.12356
0.9085	0.97252								4.44559	0.12068
0.909	0.97262								4.4456	0.11779
0.9095	0.97271								4.4456	0.11491
0.91	0.97281								4.44561	0.10914
0.9105	0.97288								4.44562	0.10626
0.911	0.97294								4.44562	0.10338
0.9115	0.97306								4.44563	0.09761
0.912	0.97315								4.44564	0.09184
0.9125	0.97323								4.44565	0.08896
0.913	0.97332								4.44565	0.08607
0.9135	0.97337								4.44566	0.08319
0.914	0.97341								4.46075	0.21872
0.9145	0.97347								4.46075	0.21584
0.915	0.97354								4.46076	0.21296
0.9155	0.97361								4.46076	0.21007
0.916	0.97366								4.46077	0.20719
0.9165	0.9737								4.46077	0.2043
0.917	0.97377								4.46078	0.20142
0.9175	0.97381								4.46078	0.19854
0.918	0.97385								4.46079	0.19565
0.9185	0.97391								4.46079	0.19277
0.919	0.97398								4.4608	0.187
0.9195	0.97403								4.46081	0.18124
0.92	0.9741								4.46082	0.17835
0.9205	0.97417								4.46082	0.17547
0.921	0.9742								4.46083	0.1697
0.9215	0.97425								4.46084	0.16682
0.922	0.97428								4.46084	0.16393
0.9225	0.97433								4.46085	0.16105
0.923	0.97437								4.46085	0.15817
0.9235	0.9744								4.46086	0.15528
0.924	0.97446								4.46087	0.14951
0.9245	0.97453								4.46087	0.14663
0.925	0.97456								4.46088	0.14375
0.9255	0.97459								4.46088	0.14086
0.926	0.97462								4.46089	0.13798
0.9265	0.97464								4.46089	0.1351
0.927	0.97468								4.4609	0.13221
0.9275	0.97471								4.4609	0.12933
0.928	0.97476								4.46091	0.12645
0.9285	0.97479								4.46091	0.12356
0.929	0.97482								4.47593	0.29947
0.9295	0.97484								4.47594	0.29658
0.93	0.97486								4.47594	0.2937
0.9305	0.97487								4.47595	0.29082
0.931	0.97489								4.47595	0.28793
0.9315	0.97494								4.47596	0.28505
0.932	0.97498								4.47596	0.28216
0.9325	0.97502								4.47597	0.27928
0.933	0.97504								4.47597	0.2764
0.9335	0.97506								4.47598	0.27351
0.934	0.97509								4.47598	0.27063
0.9345	0.9751								4.47599	0.26775
0.935	0.97511								4.47599	0.26486
0.9355	0.97514								4.476	0.26198
0.936	0.97518								4.476	0.25909
0.9365	0.97522								4.47601	0.25621
0.937	0.97528								4.47602	0.25044
0.9375	0.97531								4.47603	0.24468
0.938	0.97535								4.47603	0.24179
0.9385	0.97536								4.47604	0.23602
0.939	0.97539								4.47605	0.23314
0.9395	0.9754								4.47605	0.23026
0.94	0.97543								4.47606	0.22737
0.9405	0.97548								4.47607	0.22161
0.941	0.97551								4.47607	0.21872
0.9415	0.97554								4.47608	0.21584
0.942	0.97556								4.47608	0.21296
0.9425	0.97559								4.47609	0.20719
0.943	0.97561								4.49109	0.39751
0.9435	0.97565								4.49109	0.39463
0.944	0.97567								4.4911	0.39174
0.9445	0.97571								4.4911	0.38886
0.945	0.97575								4.49111	0.38598
0.9455	0.97577								4.49111	0.38309
0.946	0.9758								4.49112	0.38021
0.9465	0.97584								4.49112	0.37733
0.947	0.97585								4.49113	0.37444
0.9475	0.97587								4.49114	0.36579
0.948	0.97591								4.49115	0.36291
0.9485	0.97594								4.49115	0.36002
0.949	0.97598								4.49116	0.35714
0.9495	0.97601								4.49116	0.35426
0.95	0.97606								4.49117	0.35137
0.9505	0.97609								4.49118	0.3456
0.951	0.9761								4.49118	0.34272
0.9515	0.97612								4.49119	0.33695
0.952	0.97615								4.4912	0.33407
0.9525	0.97619								4.4912	0.33119
0.953	0.97621								4.49121	0.3283
0.9535	0.97623								4.49121	0.32542
0.954	0.97625								4.49122	0.32254
0.9545	0.97628								4.49122	0.31965
0.955	0.97629								4.49123	0.31388
0.9555	0.97631								4.49124	0.311
0.956	0.97633								4.49124	0.30812
0.9565	0.97635								4.49125	0.30523
0.957	0.97635								4.49126	0.29947
0.9575	0.97638								4.49126	0.29658
0.958	0.9764								4.49127	0.2937
0.9585	0.97641								4.49127	0.29081
0.959	0.97641								4.49128	0.28793
0.9595	0.97642								4.50612	0.57053
0.96	0.97641								4.50612	0.56765
0.9605	0.9764								4.50613	0.56476
0.961	0.97639								4.50613	0.56188
0.9615	0.97639								4.50614	0.559
0.962	0.97639								4.50614	0.55611
0.9625	0.9764								4.50615	0.55323
0.963	0.9764								4.50615	0.55035
0.9635	0.9764								4.50616	0.54746
0.964	0.97639								4.50616	0.54458
0.9645	0.97635								4.50617	0.5417
0.965	0.97633								4.50617	0.53881
0.9655	0.97632								4.50618	0.53593
0.966	0.97631								4.50618	0.53304
0.9665	0.97629								4.50619	0.53016
0.967	0.97629								4.50619	0.52728
0.9675	0.9763								4.5062	0.52439
0.968	0.97629								4.5062	0.52151
0.9685	0.97626								4.50621	0.51863
0.969	0.97625								4.50621	0.51574
0.9695	0.97623								4.50622	0.51286
0.97	0.97621								4.50622	0.50997
0.9705	0.97621								4.50623	0.50709
0.971	0.97619								4.50623	0.50421
0.9715	0.97616								4.50624	0.50132
0.972	0.97615								4.50624	0.49844
0.9725	0.97613								4.50625	0.49556
0.973	0.97609								4.50625	0.49267
0.9735	0.97605								4.50626	0.48979
0.974	0.97602								4.50626	0.48691
0.9745	0.97599								4.50627	0.48402
0.975	0.97597								4.50627	0.48114
0.9755	0.97594								4.50628	0.47825
0.976	0.97591								4.50628	0.47537
0.9765	0.97588								4.50628	0.47249
0.977	0.97584								4.50629	0.4696
0.9775	0.97578								4.5063	0.46384
0.978	0.97573								4.50631	0.45807
0.9785	0.97569								4.50631	0.45518
0.979	0.97564								4.50632	0.4523
0.9795	0.97558								4.50633	0.44653
0.98	0.97554								4.50634	0.44077
0.9805	0.97549								4.50634	0.43788
0.981	0.97544								4.50635	0.43211
0.9815	0.97541								4.50636	0.42923
0.982	0.97536								4.50637	0.42346
0.9825	0.9753								4.50638	0.4177
0.983	0.97524								4.50639	0.41193
0.9835	0.97519								4.50639	0.40905
0.984	0.97513								4.5064	0.40328
0.9845	0.97509								4.50641	0.40039
0.985	0.97504								4.50642	0.39463
0.9855	0.975								4.50643	0.38886
0.986	0.97495								4.50644	0.38309
0.9865	0.9749								4.50644	0.38021
0.987	0.97485								4.50645	0.37444
0.9875	0.97479								4.50646	0.36867
0.988	0.97474								4.52133	0.63686
0.9885	0.97467								4.52133	0.63397
0.989	0.97462								4.52134	0.63109
0.9895	0.97459								4.52134	0.62821
0.99	0.97455								4.52135	0.62532
0.9905	0.9745								4.52135	0.62244
0.991	0.97445								4.52136	0.61955
0.9915	0.97439								4.52136	0.61667
0.992	0.97433								4.52137	0.61379
0.9925	0.9743								4.52137	0.6109
0.993	0.97427								4.52138	0.60802
0.9935	0.97424								4.52138	0.60514
0.994	0.9742								4.52139	0.60225
0.9945	0.97417								4.52139	0.59937
0.995	0.97411								4.5214	0.59648
0.9955	0.97406								4.5214	0.5936
0.996	0.97401								4.52141	0.59072
0.9965	0.97397								4.52141	0.58783
0.997	0.97394								4.52142	0.58495
0.9975	0.97389								4.52142	0.58207
0.998	0.97385								4.52143	0.57918
0.9985	0.97381								4.52143	0.5763
0.999	0.9738								4.52144	0.57342
0.9995	0.97376								4.52144	0.57053
1	0.97371								4.52145	0.56765
1.0005	0.97369								4.52145	0.56476
1.001	0.97366								4.5366	0.66569
1.0015	0.97364								4.53661	0.66281
1.002	0.97361								4.53661	0.65993
1.0025	0.9736								4.53662	0.65704
1.003	0.97355								4.53662	0.65416
1.0035	0.97352								4.53663	0.65127
1.004	0.9735								4.53663	0.64839
1.0045	0.97348								4.53664	0.64551
1.005	0.97345								4.53665	0.63974
1.0055	0.97344								4.53665	0.63686
1.006	0.97342								4.53666	0.63397
1.0065	0.9734								4.53666	0.63109
1.007	0.9734								4.53666	0.6282
1.0075	0.97339								4.55188	0.68876
1.008	0.97339								4.55189	0.68588
1.0085	0.97339								4.55189	0.68299
1.009	0.97338								4.5519	0.68011
1.0095	0.97337								4.5519	0.67723
1.01	0.97337								4.55191	0.67434
1.0105	0.97336								4.55192	0.66858
1.011	0.97336								4.55192	0.66569
1.0115	0.97336								4.55193	0.66281
1.012	0.97336								4.55193	0.65992
1.0125	0.97336								4.55194	0.65704
1.013	0.97337								4.55194	0.65416
1.0135	0.97338								4.5672	0.69165
1.014	0.97339								4.58252	0.69164
1.0145	0.9734								4.58253	0.68588
1.015	0.9734								4.58254	0.68299
1.0155	0.97342								4.58254	0.68011
1.016	0.97344								4.58255	0.67434
1.0165	0.97345								4.58256	0.67146
1.017	0.97345								4.58257	0.66569
1.0175	0.97344								4.58257	0.66281
1.018	0.97344								4.58258	0.65992
1.0185	0.97345								4.58259	0.65416
1.019	0.97345								4.58259	0.65127
1.0195	0.97346								4.5826	0.64839
1.02	0.97348								4.5826	0.64551
1.0205	0.97349								4.58261	0.63974
1.021	0.97352								4.58262	0.63685
1.0215	0.97353								4.58262	0.63397
1.022	0.97354								4.58263	0.63109
1.0225	0.97355								4.58263	0.6282
1.023	0.97356								4.5979	0.65992
1.0235	0.97357								4.59791	0.65704
1.024	0.97357								4.59791	0.65416
1.0245	0.97359								4.59792	0.65127
1.025	0.97361								4.59792	0.64839
1.0255	0.97363								4.59793	0.6455
1.026	0.97364								4.59793	0.64262
1.0265	0.97364								4.59794	0.63974
1.027	0.97366								4.59794	0.63685
1.0275	0.97368								4.59795	0.63397
1.028	0.9737								4.59795	0.63109
1.0285	0.97371								4.59796	0.6282
1.029	0.97372								4.59797	0.62244
1.0295	0.97373								4.61322	0.65992
1.03	0.97374								4.61323	0.65704
1.0305	0.97374								4.61323	0.65416
1.031	0.97376								4.61324	0.65127
1.0315	0.97375								4.61324	0.64839
1.032	0.97376								4.61325	0.6455
1.0325	0.97376								4.61325	0.64262
1.033	0.97377								4.61326	0.63974
1.0335	0.97378								4.61326	0.63685
1.034	0.97378								4.61327	0.63397
1.0345	0.97377								4.61328	0.6282
1.035	0.97377								4.61329	0.62243
1.0355	0.97378								4.61329	0.61955
1.036	0.97377								4.6133	0.61667
1.0365	0.97378								4.6133	0.61378
1.037	0.97377								4.61331	0.6109
1.0375	0.97378								4.61331	0.60802
1.038	0.9738								4.61332	0.60513
1.0385	0.97381								4.61332	0.60225
1.039	0.97381								4.61333	0.59937
1.0395	0.97382								4.61333	0.59648
1.04	0.97383								4.61334	0.5936
1.0405	0.97385								4.61334	0.59071
1.041	0.97387								4.61335	0.58783
1.0415	0.97387								4.61335	0.58495
1.042	0.97389								4.61336	0.58206
1.0425	0.97389								4.61337	0.5763
1.043	0.9739								4.61337	0.57341
1.0435	0.97389								4.61338	0.57053
1.044	0.9739								4.61338	0.56764
1.0445	0.97391								4.61339	0.56476
1.045	0.97394								4.61339	0.56188
1.0455	0.97395								4.6134	0.55611
1.046	0.97394								4.61341	0.55034
1.0465	0.97394								4.62864	0.60513
1.047	0.97394								4.62865	0.59648
1.0475	0.97395								4.62866	0.5936
1.048	0.97395								4.62866	0.59071
1.0485	0.97396								4.62867	0.58783
1.049	0.97395								4.62867	0.58495
1.0495	0.97395								4.62868	0.57918
1.05	0.97395								4.62869	0.5763
1.0505	0.97395								4.62869	0.57341
1.051	0.97394								4.6287	0.57053
1.0515	0.97394								4.6287	0.56764
1.052	0.97394								4.62871	0.56476
1.0525	0.97394								4.62871	0.56188
1.053	0.97395								4.62872	0.55611
1.0535	0.97396								4.62873	0.55323
1.054	0.97398								4.62874	0.54746
1.0545	0.97398								4.62874	0.54457
1.055	0.97398								4.62875	0.54169
1.0555	0.97397								4.62875	0.53881
1.056	0.97397								4.62876	0.53592
1.0565	0.97398								4.62876	0.53304
1.057	0.97399								4.62877	0.53016
1.0575	0.97401								4.62878	0.52439
1.058	0.97401								4.62878	0.52151
1.0585	0.97402								4.62879	0.51862
1.059	0.97402								4.62879	0.51574
1.0595	0.97402								4.6288	0.51285
1.06	0.97402								4.64401	0.57629
1.0605	0.97402								4.64402	0.57341
1.061	0.97403								4.64403	0.56764
1.0615	0.97403								4.64404	0.56188
1.062	0.97404								4.64405	0.55611
1.0625	0.97404								4.64405	0.55323
1.063	0.97403								4.64406	0.55034
1.0635	0.97402								4.64407	0.54457
1.064	0.97402								4.64407	0.54169
1.0645	0.97401								4.64408	0.53592
1.065	0.974								4.64409	0.53304
1.0655	0.974								4.64409	0.53016
1.066	0.97401								4.64409	0.52727
1.0665	0.974								4.64411	0.51862
1.067	0.97401								4.64411	0.51574
1.0675	0.974								4.65931	0.59071
1.068	0.97399								4.65932	0.58495
1.0685	0.97398								4.65932	0.58206
1.069	0.97398								4.65933	0.57918
1.0695	0.97398								4.65934	0.57341
1.07	0.97399								4.67464	0.58494
1.0705	0.97401								4.67465	0.58206
1.071	0.974								4.67465	0.57918
1.0715	0.974								4.67466	0.57629
1.072	0.97399								4.67466	0.57341
1.0725	0.97399								4.67467	0.57053
1.073	0.974								4.67467	0.56764
1.0735	0.97399								4.67468	0.56476
1.074	0.97399								4.67468	0.56188
1.0745	0.97398								4.67469	0.55899
1.075	0.97399								4.67469	0.55611
1.0755	0.97398								4.6747	0.55322
1.076	0.97398								4.6747	0.55034
1.0765	0.97399								4.67471	0.54746
1.077	0.97399								4.69001	0.55611
1.0775	0.97399								4.69002	0.55322
1.078	0.97399								4.69002	0.55034
1.0785	0.97399								4.69003	0.54746
1.079	0.97399								4.69003	0.54457
1.0795	0.97399								4.69004	0.54169
1.08	0.97399								4.69004	0.53881
1.0805	0.97398								4.69005	0.53592
1.081	0.97398								4.69005	0.53304
1.0815	0.97399								4.69006	0.52727
1.082	0.97399								4.69007	0.52439
1.0825	0.974								4.69008	0.51862
1.083	0.97399								4.69008	0.51574
1.0835	0.97398								4.69009	0.51285
1.084	0.97398								4.69009	0.50997
1.0845	0.97399								4.6901	0.50708
1.085	0.97399								4.6901	0.5042
1.0855	0.97398								4.69011	0.50132
1.086	0.97398								4.69011	0.49843
1.0865	0.97397								4.69012	0.49555
1.087	0.97394								4.69012	0.49267
1.0875	0.97392								4.69013	0.48978
1.088	0.97392								4.69013	0.4869
1.0885	0.9739								4.69014	0.48402
1.089	0.97388								4.69014	0.48113
1.0895	0.97385								4.69015	0.47825
1.09	0.97382								4.69016	0.47248
1.0905	0.97379								4.69016	0.4696
1.091	0.97375								4.69017	0.46671
1.0915	0.97372								4.69017	0.46383
1.092	0.97369								4.69018	0.46095
1.0925	0.97366								4.69018	0.45806
1.093	0.97361								4.69019	0.45518
1.0935	0.97357								4.69019	0.45229
1.094	0.97353								4.6902	0.44653
1.0945	0.97349								4.69021	0.44364
1.095	0.97344								4.69021	0.44076
1.0955	0.97341								4.69021	0.43788
1.096	0.97338								4.70546	0.48113
1.0965	0.97332								4.70547	0.47825
1.097	0.97327								4.70547	0.47536
1.0975	0.97322								4.70548	0.47248
1.098	0.97316								4.70548	0.4696
1.0985	0.97309								4.70549	0.46671
1.099	0.97304								4.70549	0.46383
1.0995	0.97296								4.7055	0.46095
1.1	0.97288								4.7055	0.45806
1.1005	0.9728								4.70551	0.45518
1.101	0.97271								4.70551	0.45229
1.1015	0.97263								4.70552	0.44941
1.102	0.97254								4.70552	0.44653
1.1025	0.97244								4.70553	0.44364
1.103	0.97232								4.70553	0.44076
1.1035	0.97222								4.70554	0.43788
1.104	0.97208								4.72079	0.47825
1.1045	0.97196								4.7208	0.47536
1.105	0.97182								4.7208	0.47248
1.1055	0.97168								4.72081	0.4696
1.106	0.97151								4.72082	0.46383
1.1065	0.97134								4.72082	0.46094
1.107	0.97119								4.72083	0.45806
1.1075	0.971								4.72084	0.44941
1.108	0.97084								4.72085	0.44653
1.1085	0.97065								4.72085	0.44364
1.109	0.97046								4.72086	0.44076
1.1095	0.97027								4.72086	0.43499
1.11	0.97007								4.72088	0.42634
1.1105	0.96987								4.72089	0.42057
1.111	0.96965								4.7209	0.41481
1.1115	0.96944								4.72091	0.40904
1.112	0.96922								4.72091	0.40615
1.1125	0.96899								4.72092	0.40039
1.113	0.96874								4.72093	0.39462
1.1135	0.96851								4.72094	0.38885
1.114	0.96827								4.72095	0.38308
1.1145	0.96804								4.72097	0.37443
1.115	0.96781								4.72098	0.36867
1.1155	0.96756								4.72098	0.36578
1.116	0.9673								4.73622	0.4148
1.1165	0.96706								4.73623	0.40904
1.117	0.9668								4.73624	0.40615
1.1175	0.96653								4.73624	0.40327
1.118	0.96625								4.73625	0.3975
1.1185	0.96596								4.73626	0.39174
1.119	0.96569								4.73627	0.38885
1.1195	0.96539								4.73628	0.38308
1.12	0.96508								4.73628	0.3802
1.1205	0.96477								4.73629	0.37443
1.121	0.96447								4.7363	0.37155
1.1215	0.96416								4.7363	0.36867
1.122	0.96384								4.73631	0.36578
1.1225	0.96351								4.73631	0.3629
1.123	0.96319								4.75154	0.4148
1.1235	0.96285								4.75155	0.41192
1.124	0.96251								4.75157	0.40039
1.1245	0.96216								4.75158	0.39462
1.125	0.96179								4.75159	0.38885
1.1255	0.96141								4.75159	0.38597
1.126	0.96102								4.7516	0.3802
1.1265	0.96063								4.75161	0.37443
1.127	0.95823								4.75162	0.37155
1.1275	0.95798								4.75162	0.36867
1.128	0.95773								4.75163	0.36578
1.1285	0.95747								4.75164	0.36001
1.129	0.9572								4.75164	0.35713
1.1295	0.95692								4.75173	0.30811
1.13	0.95665								4.75174	0.30234
1.1305	0.95637								4.76673	0.49266
1.131	0.95608								4.76674	0.48978
1.1315	0.95576								4.76674	0.4869
1.132	0.95545								4.76675	0.48401
1.1325	0.95513								4.76675	0.48113
1.133	0.95481								4.76676	0.47825
1.1335	0.95448								4.76676	0.47536
1.134	0.95413								4.76677	0.47248
1.1345	0.95379								4.76678	0.46671
1.135	0.95342								4.76678	0.46383
1.1355	0.95304								4.76679	0.46094
1.136	0.95266								4.76679	0.45806
1.1365	0.95226								4.7668	0.45518
1.137	0.95187								4.7668	0.45229
1.1375	0.95147								4.76681	0.44941
1.138	0.95104								4.76682	0.44364
1.1385	0.95061								4.76683	0.43787
1.139	0.95017								4.76683	0.43499
1.1395	0.94973								4.76684	0.43211
1.14	0.94928								4.76684	0.42922
1.1405	0.9488								4.76685	0.42634
1.141	0.94832								4.76685	0.42346
1.1415	0.94784								4.76686	0.41769
1.142	0.94737								4.76687	0.4148
1.1425	0.94687								4.76688	0.40904
1.143	0.94638								4.76688	0.40615
1.1435	0.94587								4.76689	0.40039
1.144	0.94536								4.7669	0.39462
1.1445	0.94485								4.76691	0.38885
1.145	0.94434								4.76692	0.38308
1.1455	0.94382								4.76693	0.3802
1.146	0.9433								4.76693	0.37732
1.1465	0.9428								4.76694	0.37155
1.147	0.94229								4.76695	0.36866
1.1475	0.94177								4.76695	0.36578
1.148	0.94126								4.76696	0.3629
1.1485	0.94075								4.76696	0.36001
1.149	0.94024								4.76697	0.35713
1.1495	0.93974								4.76697	0.35425
1.15	0.93924								4.76698	0.35136
1.1505	0.93874								4.76698	0.34848
1.151	0.93826								4.76698	0.3456
1.1515	0.93779								4.76699	0.33983
1.152	0.93733								4.767	0.33406
1.1525	0.93687								4.76701	0.33118
1.153	0.93643								4.76701	0.32829
1.1535	0.936								4.76702	0.32541
1.154	0.93558								4.76702	0.32253
1.1545	0.93518								4.76703	0.31964
1.155	0.93479								4.76703	0.31676
1.1555	0.93442								4.76704	0.31387
1.156	0.93405								4.76704	0.31099
1.1565	0.93371								4.76705	0.30811
1.157	0.93338								4.76705	0.30522
1.1575	0.93309								4.7819	0.58494
1.158	0.93281								4.7819	0.58206
1.1585	0.93256								4.78191	0.57917
1.159	0.93232								4.78191	0.57629
1.1595	0.93211								4.78192	0.57341
1.16	0.93191								4.78192	0.57052
1.1605	0.93176								4.78193	0.56764
1.161	0.93162								4.78193	0.56476
1.1615	0.93152								4.78194	0.56187
1.162	0.93143								4.78194	0.55899
1.1625	0.93137								4.78195	0.5561
1.163	0.93134								4.78195	0.55322
1.1635	0.93133								4.78196	0.55034
1.164	0.93135								4.78196	0.54745
1.1645	0.93141								4.78197	0.54457
1.165	0.9315								4.78197	0.54169
1.1655	0.93161								4.78198	0.5388
1.166	0.93174								4.78198	0.53592
1.1665	0.9319								4.78199	0.53303
1.167	0.9321								4.78199	0.53015
1.1675	0.93233								4.782	0.52727
1.168	0.93257								4.782	0.52438
1.1685	0.93285								4.78201	0.5215
1.169	0.93314								4.78201	0.51862
1.1695	0.93346								4.78202	0.51573
1.17	0.9338								4.78202	0.51285
1.1705	0.93419								4.78203	0.50997
1.171	0.93459								4.78203	0.50708
1.1715	0.93502								4.78204	0.5042
1.172	0.93546								4.78204	0.50131
1.1725	0.93594								4.78205	0.49843
1.173	0.93641								4.78205	0.49555
1.1735	0.93692								4.78206	0.49266
1.174	0.93744								4.78206	0.48978
1.1745	0.93798								4.78207	0.4869
1.175	0.93853								4.78207	0.48401
1.1755	0.9391								4.78208	0.48113
1.176	0.93967								4.78208	0.47824
1.1765	0.94026								4.78209	0.47536
1.177	0.94087								4.78209	0.47248
1.1775	0.94149								4.7821	0.46959
1.178	0.9421								4.78211	0.46383
1.1785	0.94271								4.78211	0.46094
1.179	0.94334								4.78212	0.45518
1.1795	0.94397								4.78213	0.45229
1.18	0.94459								4.78213	0.44941
1.1805	0.94522								4.78214	0.44652
1.181	0.94585								4.78214	0.44364
1.1815	0.94646								4.78215	0.44076
1.182	0.94707								4.78215	0.43787
1.1825	0.94768								4.78216	0.43211
1.183	0.94828								4.78217	0.42922
1.1835	0.94887								4.79723	0.58206
1.184	0.94945								4.79723	0.57917
1.1845	0.95002								4.79724	0.57629
1.185	0.95059								4.79724	0.57341
1.1855	0.95114								4.79725	0.57052
1.186	0.9517								4.79725	0.56764
1.1865	0.95223								4.79726	0.56475
1.187	0.95275								4.79726	0.56187
1.1875	0.95326								4.79727	0.55899
1.188	0.95376								4.79727	0.5561
1.1885	0.95423								4.79728	0.55322
1.189	0.9547								4.79728	0.55034
1.1895	0.95516								4.79729	0.54745
1.19	0.9556								4.79729	0.54457
1.1905	0.95602								4.7973	0.54169
1.191	0.95643								4.7973	0.5388
1.1915	0.95682								4.79731	0.53592
1.192	0.95721								4.79731	0.53303
1.1925	0.95758								4.79732	0.53015
1.193	0.95792								4.79732	0.52727
1.1935	0.95826								4.79733	0.52438
1.194	0.95859								4.79733	0.5215
1.1945	0.95891								4.79734	0.51862
1.195	0.95922								4.79734	0.51573
1.1955	0.9595								4.79735	0.51285
1.196	0.95978								4.79735	0.50996
1.1965	0.96004								4.79736	0.50708
1.197	0.96029								4.79736	0.5042
1.1975	0.96053								4.79736	0.50131
1.198	0.96075								4.79737	0.49843
1.1985	0.96097								4.79737	0.49555
1.199	0.96118								4.79738	0.49266
1.1995	0.96138								4.79738	0.48978
1.2	0.96157								4.79739	0.4869
1.2005	0.96175								4.79739	0.48401
1.201	0.96193								4.7974	0.48113
1.2015	0.9621								4.7974	0.47824
1.202	0.96226								4.79741	0.47536
1.2025	0.96241								4.79741	0.47248
1.203	0.96256								4.79742	0.46959
1.2035	0.9627								4.79743	0.46383
1.204	0.96283								4.79743	0.46094
1.2045	0.96295								4.79744	0.45806
1.205	0.96307								4.79745	0.45229
1.2055	0.96319								4.79745	0.44941
1.206	0.96329								4.79746	0.44652
1.2065	0.96339								4.79746	0.44364
1.207	0.9635								4.79747	0.44076
1.2075	0.96359								4.79747	0.43787
1.208	0.96368								4.79748	0.43499
1.2085	0.96376								4.79748	0.43211
1.209	0.96384								4.79749	0.42922
1.2095	0.96393								4.79749	0.42634
1.21	0.96401								4.7975	0.42345
1.2105	0.96407								4.79751	0.41769
1.211	0.96414								4.79751	0.4148
1.2115	0.96421								4.79752	0.40904
1.212	0.96427								4.79754	0.40038
1.2125	0.96433								4.79755	0.39462
1.213	0.96438								4.79755	0.39173
1.2135	0.96444								4.79756	0.38885
1.214	0.96448								4.79756	0.38597
1.2145	0.96454								4.81278	0.44941
1.215	0.96459								4.81279	0.44364
1.2155	0.96463								4.8128	0.43499
1.216	0.96467								4.81281	0.42922
1.2165	0.96471								4.81282	0.42345
1.217	0.96475								4.81282	0.42057
1.2175	0.96479								4.81283	0.4148
1.218	0.96483								4.81285	0.40327
1.2185	0.96486								4.81286	0.3975
[truncated: 7,896 more rows]

## Sheet: Fig. 2d
	Voltage	Standard deviation		Current density	Standard deviation
	V			μA cm−2
PVA	0.34164	0.01405		1.51185	0.22088
PVA-LiCl	0.62265	0.00395		7.0887	1.20789
PVA-PA	0.73895	0.0202		22.6403	1.22334
PVA-PA-LiCl	0.85377	0.0143		285.948	2.42559

## Sheet: Fig. 2e
	PVA-PA-LiCl	PVA-PA
Wavenumber	Absorbance	Absorbance
cm −1	a.u.	a.u.
399.675	0	0
400.157	0	0
400.639	0	0
401.121	1.00386	1.1091
401.603	1.00335	1.13617
402.085	1.00284	1.16507
402.567	1.0023	1.19576
403.05	1.00182	1.22942
403.532	1.00156	1.26859
404.014	1.00125	1.31094
404.496	1.00074	1.35475
404.978	0.99979	1.397
405.46	0.99798	1.43116
405.942	0.99574	1.45913
406.424	0.99333	1.48168
406.906	0.99082	1.49866
407.389	0.98833	1.51192
407.871	0.98593	1.5182
408.353	0.98363	1.51598
408.835	0.98161	1.50304
409.317	0.98013	1.47601
409.799	0.97895	1.44205
410.281	0.97795	1.40558
410.763	0.9771	1.3683
411.245	0.97631	1.332
411.728	0.97561	1.29741
412.21	0.97501	1.26491
412.692	0.97449	1.23575
413.174	0.97405	1.2115
413.656	0.97367	1.19016
414.138	0.97333	1.17078
414.62	0.97302	1.15308
415.103	0.97272	1.13646
415.585	0.97243	1.12133
416.067	0.97213	1.10783
416.549	0.97184	1.09607
417.031	0.97157	1.08636
417.513	0.97126	1.07824
417.995	0.97089	1.07146
418.477	0.97042	1.06586
418.959	0.96984	1.06114
419.442	0.96912	1.05757
419.924	0.96825	1.05521
420.406	0.96719	1.05438
420.888	0.9659	1.0557
421.37	0.9644	1.05836
421.852	0.96267	1.06183
422.334	0.96072	1.06596
422.816	0.95853	1.07053
423.298	0.95609	1.07519
423.781	0.95336	1.07974
424.263	0.95033	1.0835
424.745	0.94695	1.0854
425.227	0.94325	1.08631
425.709	0.93926	1.08672
426.191	0.935	1.08678
426.673	0.93053	1.08681
427.155	0.92579	1.08671
427.637	0.92077	1.08642
428.12	0.91539	1.08605
428.602	0.90953	1.08569
429.084	0.90338	1.08533
429.566	0.89707	1.08498
430.048	0.89065	1.08466
430.53	0.88419	1.08434
431.012	0.87773	1.08414
431.494	0.87129	1.08411
431.977	0.86497	1.08439
432.459	0.85886	1.08521
432.941	0.85289	1.08635
433.423	0.84704	1.08769
433.905	0.8413	1.08921
434.387	0.83565	1.0908
434.869	0.83013	1.09249
435.351	0.82475	1.09428
435.834	0.81951	1.09614
436.316	0.81442	1.09801
436.798	0.80949	1.09992
437.28	0.80472	1.10184
437.762	0.80012	1.10376
438.244	0.79568	1.10567
438.726	0.79142	1.10755
439.208	0.78734	1.10937
439.69	0.78343	1.11112
440.173	0.7797	1.11279
440.655	0.77615	1.11434
441.137	0.77281	1.11576
441.619	0.76968	1.11705
442.101	0.76674	1.11824
442.583	0.76403	1.11923
443.065	0.76156	1.11998
443.547	0.75938	1.12037
444.029	0.75753	1.12016
444.512	0.75597	1.1196
444.994	0.75464	1.11886
445.476	0.75353	1.11798
445.958	0.75259	1.11705
446.44	0.75185	1.11613
446.922	0.75132	1.11523
447.404	0.75104	1.1145
447.886	0.75108	1.11412
448.368	0.75134	1.11393
448.851	0.75173	1.11387
449.333	0.75222	1.11393
449.815	0.7528	1.11405
450.297	0.75339	1.11426
450.779	0.75394	1.11458
451.261	0.75433	1.11497
451.743	0.75436	1.1154
452.226	0.75421	1.11591
452.708	0.754	1.11656
453.19	0.75376	1.11733
453.672	0.75354	1.11821
454.154	0.75337	1.11928
454.636	0.75327	1.12056
455.118	0.75333	1.12219
455.6	0.75372	1.12438
456.082	0.75428	1.12689
456.565	0.7549	1.12957
457.047	0.75556	1.13236
457.529	0.75621	1.1352
458.011	0.75682	1.138
458.493	0.75736	1.14071
458.975	0.75774	1.14315
459.457	0.7578	1.145
459.939	0.75769	1.14654
460.421	0.75749	1.14792
460.904	0.75724	1.14915
461.386	0.75697	1.15033
461.868	0.75671	1.15147
462.35	0.75645	1.15257
462.832	0.75625	1.15375
463.314	0.75618	1.15518
463.796	0.75618	1.15668
464.278	0.75623	1.15817
464.76	0.7563	1.1596
465.243	0.75638	1.16092
465.725	0.75648	1.16212
466.207	0.75661	1.16318
466.689	0.75677	1.16401
467.171	0.75698	1.16452
467.653	0.75722	1.16479
468.135	0.75747	1.16487
468.617	0.75772	1.16477
469.099	0.75796	1.16452
469.582	0.7582	1.16412
470.064	0.75844	1.16356
470.546	0.75867	1.16291
471.028	0.75893	1.16221
471.51	0.75918	1.1614
471.992	0.75937	1.16043
472.474	0.75952	1.15927
472.957	0.75959	1.15792
473.439	0.75957	1.15634
473.921	0.75943	1.15453
474.403	0.75914	1.15244
474.885	0.75862	1.14999
475.367	0.75794	1.14725
475.849	0.75712	1.14428
476.331	0.75617	1.14109
476.813	0.75511	1.13769
477.296	0.75395	1.13409
477.778	0.75269	1.13031
478.26	0.75138	1.12637
478.742	0.75009	1.12232
479.224	0.74873	1.11812
479.706	0.74724	1.11374
480.188	0.74563	1.1092
480.67	0.74387	1.10448
481.152	0.74192	1.09957
481.635	0.73977	1.09446
482.117	0.73733	1.08912
482.599	0.73448	1.08347
483.081	0.73136	1.07761
483.563	0.72805	1.07161
484.045	0.72459	1.0655
484.527	0.72103	1.05931
485.009	0.71737	1.05307
485.491	0.71362	1.04676
485.974	0.70981	1.04042
486.456	0.70597	1.03406
486.938	0.7021	1.0277
487.42	0.6982	1.02136
487.902	0.6943	1.01503
488.384	0.69038	1.00872
488.866	0.68648	1.00247
489.348	0.68261	0.99631
489.831	0.67878	0.99029
490.313	0.67503	0.98453
490.795	0.67135	0.9789
491.277	0.66772	0.97333
491.759	0.66415	0.96781
492.241	0.66064	0.96232
492.723	0.65719	0.95682
493.205	0.65382	0.95129
493.688	0.65054	0.94566
494.17	0.64737	0.9398
494.652	0.6443	0.93386
495.134	0.6413	0.92793
495.616	0.63838	0.92201
496.098	0.63552	0.91617
496.58	0.63274	0.9104
497.062	0.63004	0.90474
497.544	0.62743	0.89923
498.027	0.62494	0.89397
498.509	0.62254	0.88887
498.991	0.6202	0.88388
499.473	0.6179	0.87899
499.955	0.61562	0.87417
500.437	0.61337	0.86942
500.919	0.61113	0.86473
501.401	0.60892	0.86007
501.884	0.60674	0.85541
502.366	0.60456	0.85078
502.848	0.60236	0.84621
503.33	0.60012	0.84173
503.812	0.59785	0.83732
504.294	0.5955	0.83301
504.776	0.59307	0.82881
505.258	0.59052	0.82475
505.74	0.5878	0.8209
506.223	0.58495	0.81718
506.705	0.582	0.81354
507.187	0.57896	0.81
507.669	0.57586	0.80651
508.151	0.57268	0.80307
508.633	0.56941	0.79967
509.115	0.56604	0.79627
509.597	0.56254	0.79282
510.079	0.55896	0.78937
510.562	0.55532	0.78595
511.044	0.55163	0.78257
511.526	0.54793	0.77925
512.008	0.54421	0.77599
512.49	0.54048	0.7728
512.972	0.53677	0.76973
513.454	0.53309	0.76682
513.936	0.52944	0.76402
514.418	0.52582	0.76128
514.901	0.52221	0.75858
515.383	0.51864	0.75591
515.865	0.51509	0.75324
516.347	0.51157	0.75057
516.829	0.50807	0.74784
517.311	0.50456	0.74498
517.793	0.50109	0.74207
518.275	0.49767	0.73916
518.758	0.49432	0.73625
519.24	0.49105	0.73336
519.722	0.48787	0.73051
520.204	0.48479	0.7277
520.686	0.48184	0.72496
521.168	0.47906	0.72232
521.65	0.47641	0.71975
522.132	0.47388	0.71724
522.615	0.47146	0.71476
523.097	0.46914	0.71232
523.579	0.46693	0.70991
524.061	0.46482	0.70754
524.543	0.46284	0.70518
525.025	0.461	0.70281
525.507	0.45927	0.70046
525.989	0.45764	0.69815
526.471	0.45611	0.69587
526.954	0.45466	0.69364
527.436	0.45329	0.69145
527.918	0.452	0.68931
528.4	0.45078	0.68724
528.882	0.44962	0.68525
529.364	0.44853	0.68333
529.846	0.44749	0.68146
530.328	0.44652	0.67964
530.811	0.44562	0.67786
531.293	0.44478	0.67613
531.775	0.44399	0.67444
532.257	0.44326	0.67278
532.739	0.44256	0.67117
533.221	0.4419	0.66959
533.703	0.44131	0.66805
534.185	0.44076	0.66655
534.668	0.44028	0.66509
535.149	0.43986	0.66366
535.632	0.4395	0.66228
536.114	0.43921	0.66093
536.596	0.43899	0.65961
537.078	0.43883	0.65833
537.56	0.43874	0.65708
538.042	0.43871	0.65587
538.524	0.43875	0.6547
539.006	0.43884	0.65356
539.489	0.439	0.65247
539.971	0.4392	0.6514
540.453	0.43946	0.65036
540.935	0.43977	0.64936
541.417	0.44014	0.6484
541.899	0.44058	0.64748
542.381	0.4411	0.6466
542.863	0.44169	0.64577
543.346	0.44237	0.64499
543.828	0.44313	0.64428
544.31	0.44398	0.64366
544.792	0.44493	0.6431
545.274	0.44597	0.6426
545.756	0.44709	0.64213
546.238	0.44831	0.6417
546.72	0.44961	0.64131
547.202	0.45101	0.64094
547.685	0.45251	0.6406
548.167	0.45411	0.64027
548.649	0.45581	0.63995
549.131	0.45761	0.63965
549.613	0.45951	0.63938
550.095	0.46151	0.63912
550.577	0.4636	0.63888
551.059	0.4658	0.63865
551.542	0.46812	0.63845
552.024	0.47055	0.63828
552.506	0.4731	0.63812
552.988	0.47575	0.63798
553.47	0.4785	0.63783
553.952	0.48134	0.63768
554.434	0.48427	0.63752
554.916	0.48729	0.63735
555.398	0.49039	0.63714
555.881	0.49355	0.63689
556.363	0.49679	0.63661
556.845	0.50012	0.6363
557.327	0.50352	0.63597
557.809	0.50701	0.63563
558.291	0.51059	0.63527
558.773	0.51425	0.63489
559.255	0.518	0.6345
559.737	0.52183	0.63408
560.22	0.52576	0.63364
560.702	0.52976	0.63319
561.184	0.53386	0.63273
561.666	0.53803	0.63225
562.148	0.54229	0.63177
562.63	0.54664	0.63127
563.112	0.55107	0.63076
563.595	0.55559	0.63022
564.077	0.5602	0.62967
564.559	0.56489	0.62912
565.041	0.56966	0.62857
565.523	0.5745	0.62802
566.005	0.57942	0.62749
566.487	0.5844	0.62698
566.969	0.58948	0.62649
567.451	0.59465	0.62607
567.933	0.59989	0.62568
568.416	0.6052	0.62531
568.898	0.61055	0.62496
569.38	0.61591	0.62462
569.862	0.62131	0.6243
570.344	0.62673	0.624
570.826	0.63219	0.6237
571.308	0.63772	0.62342
571.79	0.64325	0.62314
572.273	0.64875	0.62288
572.755	0.65417	0.62262
573.237	0.65947	0.62237
573.719	0.66464	0.62213
574.201	0.66965	0.62189
574.683	0.67447	0.62167
575.165	0.67908	0.62147
575.647	0.68343	0.62129
576.13	0.68749	0.6211
576.612	0.69122	0.6209
577.094	0.69458	0.62068
577.576	0.69753	0.62043
578.058	0.70002	0.62016
578.54	0.70199	0.61985
579.022	0.70334	0.61948
579.504	0.70412	0.61907
579.986	0.70432	0.61861
580.468	0.70395	0.6181
580.951	0.70303	0.61755
581.433	0.7015	0.61695
581.915	0.69935	0.61628
582.397	0.6965	0.61555
582.879	0.69285	0.61473
583.361	0.68853	0.61383
583.843	0.68365	0.61288
584.325	0.67826	0.61187
584.808	0.67242	0.61081
585.29	0.66615	0.60971
585.772	0.65945	0.60855
586.254	0.65234	0.60734
586.736	0.64481	0.60607
587.218	0.63695	0.60475
587.7	0.62883	0.60339
588.182	0.62052	0.60201
588.665	0.61207	0.60061
589.147	0.6035	0.5992
589.629	0.59484	0.59778
590.111	0.58612	0.59635
590.593	0.57736	0.5949
591.075	0.5686	0.59346
591.557	0.55989	0.59204
592.039	0.55124	0.59064
592.521	0.54268	0.58927
593.004	0.53425	0.58795
593.486	0.52596	0.58668
593.968	0.51786	0.58548
594.45	0.51001	0.58439
594.932	0.50237	0.58338
595.414	0.49493	0.58245
595.896	0.48767	0.58158
596.378	0.48058	0.58078
596.861	0.4737	0.58005
597.343	0.46702	0.57939
597.825	0.46057	0.57882
598.307	0.45439	0.57835
598.789	0.44844	0.57797
599.271	0.44268	0.57766
599.753	0.43712	0.57742
600.235	0.43172	0.57724
600.717	0.4265	0.57713
601.2	0.42146	0.57709
601.682	0.4166	0.57713
602.164	0.41194	0.57728
602.646	0.40744	0.5775
603.128	0.4031	0.57776
603.61	0.3989	0.57807
604.092	0.39482	0.5784
604.574	0.39087	0.57874
605.057	0.38703	0.57909
605.539	0.38329	0.57941
606.021	0.37964	0.57968
606.503	0.37609	0.57991
606.985	0.37262	0.58013
607.467	0.36925	0.58033
607.949	0.36596	0.58052
608.431	0.36277	0.58069
608.913	0.35965	0.58084
609.396	0.35662	0.58098
609.878	0.35367	0.58108
610.36	0.3508	0.58116
610.842	0.348	0.58121
611.324	0.34526	0.58125
611.806	0.34258	0.58127
612.288	0.33995	0.58126
612.77	0.33736	0.58123
613.253	0.33482	0.58116
613.735	0.33231	0.58103
614.217	0.32983	0.58087
614.699	0.32739	0.5807
615.181	0.32498	0.58051
615.663	0.32261	0.58033
616.145	0.32026	0.58015
616.627	0.31794	0.57999
617.109	0.31564	0.57986
617.592	0.31335	0.57979
618.074	0.31109	0.57975
618.556	0.30884	0.57973
619.038	0.30661	0.57975
619.52	0.30441	0.57977
620.002	0.30222	0.57982
620.484	0.30005	0.57989
620.966	0.2979	0.57997
621.448	0.29577	0.58007
621.931	0.29365	0.58018
622.413	0.29155	0.58032
622.895	0.28947	0.58048
623.377	0.2874	0.58067
623.859	0.28535	0.58089
624.341	0.28332	0.58114
624.823	0.28129	0.58144
625.305	0.27925	0.5818
625.788	0.27723	0.58221
626.27	0.27522	0.58266
626.752	0.27323	0.58313
627.234	0.27128	0.58362
627.716	0.26935	0.58413
628.198	0.26747	0.58467
628.68	0.26562	0.58521
629.162	0.26382	0.58575
629.644	0.26208	0.58631
630.127	0.26037	0.58687
630.609	0.2587	0.58744
631.091	0.25707	0.58803
631.573	0.25548	0.58862
632.055	0.25394	0.58922
632.537	0.25243	0.58982
633.019	0.25097	0.59041
633.501	0.24955	0.591
633.984	0.24818	0.59159
634.466	0.24685	0.5922
634.948	0.24556	0.59282
635.43	0.24432	0.59345
635.912	0.24312	0.59411
636.394	0.24198	0.59479
636.876	0.24091	0.59549
637.358	0.23989	0.59622
637.841	0.23891	0.59698
638.323	0.23798	0.59776
638.805	0.23707	0.59856
639.287	0.23621	0.59939
639.769	0.23537	0.60025
640.251	0.23456	0.60114
640.733	0.23377	0.60207
641.215	0.233	0.60305
641.697	0.23226	0.60404
642.179	0.23154	0.60507
642.662	0.23084	0.60611
643.144	0.23016	0.60718
643.626	0.22951	0.60827
644.108	0.22887	0.60936
644.59	0.22825	0.61047
645.072	0.22765	0.61159
645.554	0.22707	0.61272
646.036	0.22649	0.61387
646.519	0.22593	0.61503
647.001	0.22538	0.61621
647.483	0.22483	0.6174
647.965	0.22428	0.61862
648.447	0.22373	0.61988
648.929	0.22317	0.62116
649.411	0.22262	0.62245
649.893	0.22207	0.62374
650.375	0.22153	0.62503
650.858	0.221	0.62632
651.34	0.22047	0.6276
651.822	0.21994	0.62886
652.304	0.21942	0.6301
652.786	0.21891	0.63131
653.268	0.21841	0.6325
653.75	0.21791	0.63367
654.232	0.21741	0.63481
654.715	0.21692	0.63592
655.197	0.21643	0.637
655.679	0.21593	0.63805
656.161	0.21543	0.63907
656.643	0.21492	0.64005
657.125	0.21442	0.64099
657.607	0.21393	0.64188
658.089	0.21345	0.64273
658.572	0.21298	0.64352
659.054	0.21252	0.64425
659.536	0.21209	0.64492
660.018	0.2117	0.64552
660.5	0.21133	0.64605
660.982	0.21098	0.64651
661.464	0.21064	0.64691
661.946	0.21031	0.64724
662.428	0.21	0.6475
662.91	0.20969	0.64767
663.393	0.20938	0.64776
663.875	0.20907	0.64772
664.357	0.20875	0.6476
664.839	0.20844	0.6474
665.321	0.20815	0.64713
665.803	0.20786	0.64682
666.285	0.20759	0.64645
666.768	0.20734	0.64603
667.25	0.20711	0.64557
667.732	0.20692	0.64508
668.214	0.20675	0.64455
668.696	0.20659	0.64399
669.178	0.20645	0.64341
669.66	0.20632	0.64281
670.142	0.2062	0.6422
670.624	0.20609	0.64158
671.106	0.20599	0.64096
671.589	0.20589	0.64034
672.071	0.20579	0.63972
672.553	0.2057	0.63912
673.035	0.20561	0.63853
673.517	0.20552	0.63794
673.999	0.20543	0.63738
674.481	0.20534	0.63685
674.963	0.20524	0.63635
675.446	0.20513	0.6359
675.928	0.20501	0.6355
676.41	0.20488	0.63512
676.892	0.20475	0.63479
677.374	0.20462	0.63448
677.856	0.20448	0.6342
678.338	0.20433	0.63396
678.82	0.20418	0.63376
679.303	0.20402	0.63361
679.785	0.20385	0.63349
680.267	0.20368	0.63341
680.749	0.20351	0.63337
681.231	0.20333	0.63336
681.713	0.20315	0.63338
682.195	0.20298	0.63343
682.677	0.2028	0.63352
683.159	0.20264	0.63366
683.641	0.20248	0.63383
684.124	0.20232	0.63403
684.606	0.20216	0.63426
685.088	0.202	0.63451
685.57	0.20184	0.63478
686.052	0.20168	0.63506
686.534	0.20151	0.63534
687.016	0.20134	0.63562
687.499	0.20116	0.63589
687.981	0.20097	0.63618
688.463	0.20079	0.63648
688.945	0.20061	0.6368
689.427	0.20043	0.63714
689.909	0.20025	0.63751
690.391	0.20008	0.63791
690.873	0.19992	0.63836
691.355	0.19976	0.63884
691.837	0.19961	0.63935
692.32	0.19946	0.63988
692.802	0.19931	0.64041
693.284	0.19917	0.64096
693.766	0.19902	0.64151
694.248	0.19887	0.64206
694.73	0.19872	0.6426
695.212	0.19856	0.64314
695.694	0.19841	0.64368
696.177	0.19825	0.64421
696.659	0.1981	0.64474
697.141	0.19795	0.64525
697.623	0.1978	0.64576
698.105	0.19766	0.64626
698.587	0.19753	0.64675
699.069	0.1974	0.64723
699.551	0.19727	0.64769
700.034	0.19715	0.64813
700.516	0.19703	0.64855
700.998	0.19691	0.64894
701.48	0.19678	0.64929
701.962	0.19666	0.6496
702.444	0.19652	0.64982
702.926	0.19638	0.65
703.408	0.19625	0.65014
703.89	0.19611	0.65026
704.373	0.19597	0.65036
704.855	0.19584	0.65045
705.337	0.1957	0.65053
705.819	0.19558	0.65062
706.301	0.19546	0.65073
706.783	0.19535	0.65086
707.265	0.19524	0.65098
707.747	0.19514	0.65111
708.23	0.19503	0.65123
708.712	0.19493	0.65134
709.194	0.19483	0.65146
709.676	0.19472	0.65156
710.158	0.19462	0.65164
710.64	0.19451	0.65171
711.122	0.19441	0.65179
711.604	0.1943	0.65187
712.086	0.19419	0.65196
712.568	0.19408	0.65207
713.051	0.19396	0.65219
713.533	0.19384	0.65235
714.015	0.19372	0.65255
714.497	0.19359	0.65279
714.979	0.19345	0.65305
715.461	0.19332	0.65334
715.943	0.19318	0.65363
716.426	0.19304	0.65395
716.908	0.1929	0.65427
717.39	0.19276	0.65461
717.872	0.19262	0.65495
718.354	0.19248	0.6553
718.836	0.19234	0.65566
719.318	0.19221	0.65603
719.8	0.19207	0.65641
720.282	0.19193	0.65681
720.764	0.19179	0.65722
721.247	0.19165	0.65765
721.729	0.19151	0.6581
722.211	0.19137	0.65856
722.693	0.19123	0.65904
723.175	0.19109	0.65953
723.657	0.19095	0.66002
724.139	0.1908	0.66053
724.621	0.19065	0.66103
725.104	0.1905	0.66154
725.586	0.19034	0.66202
726.068	0.19018	0.66251
726.55	0.19002	0.663
727.032	0.18985	0.66349
727.514	0.18968	0.664
727.996	0.18952	0.66453
728.478	0.18936	0.66507
728.961	0.18919	0.66564
729.443	0.18904	0.66624
729.925	0.18889	0.66688
730.407	0.18874	0.66754
730.889	0.18859	0.66821
731.371	0.18845	0.6689
731.853	0.18831	0.6696
732.335	0.18817	0.67031
732.817	0.18804	0.67103
733.3	0.18791	0.67176
733.782	0.18778	0.6725
734.264	0.18766	0.67325
734.746	0.18754	0.67401
735.228	0.18743	0.67477
735.71	0.18731	0.67554
736.192	0.1872	0.67632
736.674	0.18709	0.6771
737.157	0.18699	0.67788
737.639	0.18689	0.67867
738.121	0.18679	0.67946
738.603	0.1867	0.68025
739.085	0.1866	0.68105
739.567	0.18651	0.68185
740.049	0.18642	0.68264
740.531	0.18633	0.68343
741.013	0.18625	0.6842
741.495	0.18616	0.68497
741.978	0.18608	0.68573
742.46	0.186	0.6865
742.942	0.18592	0.68727
743.424	0.18584	0.68805
743.906	0.18576	0.68884
744.388	0.18568	0.68964
744.87	0.1856	0.69047
745.352	0.18552	0.69131
745.835	0.18544	0.69216
746.317	0.18535	0.69302
746.799	0.18527	0.69388
747.281	0.18519	0.69476
747.763	0.18511	0.69563
748.245	0.18502	0.69651
748.727	0.18493	0.69737
749.209	0.18484	0.69824
749.692	0.18475	0.69911
750.174	0.18466	0.69998
750.656	0.18457	0.70087
751.138	0.18449	0.70178
751.62	0.1844	0.7027
752.102	0.18432	0.70364
752.584	0.18425	0.70462
753.066	0.18417	0.70563
753.548	0.1841	0.70665
754.031	0.18404	0.70769
754.513	0.18397	0.70875
754.995	0.18392	0.70981
755.477	0.18387	0.71089
755.959	0.18383	0.71198
756.441	0.1838	0.71308
756.923	0.18378	0.71418
757.405	0.18377	0.7153
757.888	0.18376	0.71642
758.37	0.18376	0.71755
758.852	0.18376	0.71869
759.334	0.18376	0.71983
759.816	0.18376	0.72098
760.298	0.18376	0.72212
760.78	0.18376	0.72325
761.262	0.18377	0.72439
761.744	0.18377	0.72554
762.227	0.18377	0.72669
762.709	0.18378	0.72785
763.191	0.18379	0.72902
763.673	0.1838	0.73019
764.155	0.18381	0.73137
764.637	0.18382	0.73255
765.119	0.18383	0.73374
765.601	0.18384	0.73495
766.083	0.18386	0.73616
766.566	0.18388	0.73739
767.048	0.18391	0.73862
767.53	0.18394	0.73988
768.012	0.18398	0.74115
768.494	0.18403	0.74244
768.976	0.18408	0.74375
769.458	0.18413	0.74507
769.94	0.18419	0.74641
770.423	0.18425	0.74776
770.905	0.18431	0.74912
771.387	0.18437	0.75048
771.869	0.18441	0.75184
772.351	0.18445	0.7532
772.833	0.18449	0.75458
773.315	0.18453	0.75598
773.797	0.18458	0.75741
774.279	0.18463	0.75887
774.762	0.18469	0.76037
775.244	0.18477	0.76193
775.726	0.18486	0.76358
776.208	0.18496	0.76529
776.69	0.18508	0.76704
777.172	0.1852	0.76883
777.654	0.18533	0.77065
778.136	0.18547	0.7725
778.619	0.18561	0.77438
779.101	0.18576	0.77629
779.583	0.18592	0.77821
780.065	0.18607	0.78016
780.547	0.18624	0.78212
781.029	0.1864	0.7841
781.511	0.18658	0.78609
781.993	0.18676	0.7881
782.476	0.18695	0.79012
782.958	0.18714	0.79216
783.44	0.18734	0.79421
783.922	0.18755	0.79627
784.404	0.18776	0.79833
784.886	0.18797	0.80039
785.368	0.1882	0.80243
785.85	0.18843	0.80445
786.332	0.18868	0.80646
786.814	0.18893	0.80844
787.297	0.18919	0.81039
787.779	0.18945	0.81232
788.261	0.18973	0.8142
788.743	0.19002	0.81603
789.225	0.19032	0.81781
789.707	0.19062	0.81953
790.189	0.19094	0.82118
790.671	0.19127	0.82276
791.154	0.19163	0.82426
791.636	0.192	0.82567
792.118	0.19238	0.82699
792.6	0.19276	0.82821
793.082	0.19315	0.82935
793.564	0.19354	0.83036
794.046	0.19393	0.83126
794.528	0.19433	0.832
795.01	0.19471	0.83253
795.493	0.19509	0.83291
795.975	0.19546	0.83316
796.457	0.19583	0.8333
796.939	0.1962	0.83335
797.421	0.19657	0.83331
797.903	0.19693	0.83317
798.385	0.19729	0.83294
798.867	0.19765	0.83263
799.35	0.19801	0.83225
799.832	0.19836	0.8318
800.314	0.1987	0.8313
800.796	0.19903	0.83076
801.278	0.19935	0.83017
801.76	0.19964	0.82956
802.242	0.19992	0.82894
802.724	0.20017	0.82833
803.207	0.20039	0.82773
803.689	0.2006	0.82712
804.171	0.20078	0.82651
804.653	0.20096	0.82589
805.135	0.20112	0.82526
805.617	0.20126	0.82465
806.099	0.20139	0.82403
806.581	0.20149	0.82344
807.063	0.20158	0.82285
807.545	0.20166	0.82228
808.028	0.20174	0.82172
808.51	0.2018	0.82118
808.992	0.20186	0.82065
809.474	0.20192	0.82014
809.956	0.20198	0.81965
810.438	0.20205	0.81919
810.92	0.20212	0.81875
811.403	0.20219	0.81833
811.885	0.20227	0.81794
812.367	0.20235	0.81758
812.849	0.20245	0.81723
813.331	0.20255	0.81693
813.813	0.20267	0.81666
814.295	0.2028	0.81645
814.777	0.20296	0.81628
815.259	0.20312	0.81614
815.742	0.20331	0.81602
816.224	0.2035	0.81591
816.706	0.20372	0.81582
817.188	0.20395	0.81573
817.67	0.2042	0.81565
818.152	0.20448	0.81555
818.634	0.20477	0.81545
819.116	0.20509	0.81535
819.598	0.20542	0.81524
820.081	0.20578	0.81513
820.563	0.20615	0.81502
821.045	0.20655	0.8149
821.527	0.20697	0.81477
822.009	0.20742	0.81462
822.491	0.2079	0.81446
822.973	0.20839	0.81429
823.455	0.20891	0.8141
823.938	0.20944	0.81391
824.42	0.20999	0.8137
824.902	0.21055	0.81348
825.384	0.21113	0.81327
825.866	0.21171	0.81307
826.348	0.2123	0.81287
826.83	0.2129	0.81264
827.312	0.21351	0.8124
827.794	0.21414	0.81214
828.277	0.21478	0.81184
828.759	0.21543	0.8115
829.241	0.2161	0.8111
829.723	0.21678	0.81062
830.205	0.21747	0.81009
830.687	0.21817	0.80951
831.169	0.21888	0.8089
831.651	0.21961	0.80826
832.134	0.22035	0.80759
832.616	0.2211	0.80689
833.098	0.22187	0.80616
833.58	0.22266	0.80538
834.062	0.22346	0.80458
834.544	0.22427	0.80376
835.026	0.2251	0.80293
835.508	0.22594	0.80211
835.99	0.22679	0.8013
836.472	0.22765	0.8005
836.955	0.22851	0.79973
837.437	0.22937	0.799
837.919	0.23024	0.7983
838.401	0.23113	0.79764
838.883	0.23203	0.79701
839.365	0.23294	0.79641
839.847	0.23388	0.79586
840.33	0.23483	0.79535
840.812	0.23582	0.79492
841.294	0.23684	0.79459
841.776	0.23789	0.79432
842.258	0.23896	0.79411
842.74	0.24006	0.79393
843.222	0.24118	0.79377
843.704	0.24233	0.79363
844.186	0.2435	0.79352
844.669	0.2447	0.79343
845.151	0.24594	0.79338
845.633	0.2472	0.79333
846.115	0.24849	0.79327
846.597	0.2498	0.7932
847.079	0.25112	0.7931
847.561	0.25245	0.79296
848.043	0.2538	0.79277
848.525	0.25515	0.79251
849.008	0.25653	0.79216
849.49	0.2579	0.79173
849.972	0.25928	0.79121
850.454	0.26066	0.79062
850.936	0.26203	0.78995
851.418	0.26339	0.78919
851.9	0.26473	0.78832
852.382	0.26605	0.78732
852.865	0.26735	0.78613
853.347	0.26861	0.78481
853.829	0.26985	0.78339
854.311	0.27106	0.78188
854.793	0.27224	0.78032
855.275	0.27339	0.77869
855.757	0.2745	0.777
856.239	0.27556	0.77523
856.721	0.27655	0.77338
857.204	0.2775	0.77147
857.686	0.2784	0.76955
858.168	0.27926	0.76762
858.65	0.28009	0.76572
859.132	0.28087	0.76385
859.614	0.28162	0.76204
860.096	0.28232	0.76029
860.578	0.28297	0.75863
861.061	0.28359	0.75707
861.543	0.28417	0.75561
862.025	0.28472	0.75426
862.507	0.28525	0.753
862.989	0.28576	0.75188
863.471	0.28625	0.75089
863.953	0.28673	0.75007
864.435	0.28719	0.74945
864.918	0.28766	0.749
865.399	0.28811	0.74872
865.882	0.28856	0.7486
866.364	0.289	0.74863
866.846	0.28945	0.74884
867.328	0.28989	0.74923
867.81	0.29035	0.74983
868.292	0.29083	0.75069
868.774	0.29132	0.75175
869.256	0.29181	0.753
869.739	0.29232	0.75441
870.221	0.29283	0.75597
870.703	0.29335	0.75767
871.185	0.29388	0.75952
871.667	0.29443	0.76151
872.149	0.295	0.76366
872.631	0.29558	0.76593
873.113	0.29617	0.76832
873.596	0.29677	0.77081
874.078	0.29737	0.77338
874.56	0.29797	0.77603
875.042	0.29857	0.77874
875.524	0.29917	0.7815
876.006	0.29977	0.78429
876.488	0.30036	0.7871
876.97	0.30095	0.78994
877.452	0.30153	0.79278
877.935	0.3021	0.79564
878.417	0.30267	0.79849
878.899	0.30321	0.80131
879.381	0.30374	0.80408
879.863	0.30425	0.80676
880.345	0.30473	0.80937
880.827	0.30519	0.81192
881.309	0.30565	0.81441
881.792	0.30609	0.81684
882.274	0.30652	0.81922
882.756	0.30694	0.82152
883.238	0.30736	0.82373
883.72	0.30776	0.82584
884.202	0.30816	0.82786
884.684	0.30855	0.8298
885.166	0.30893	0.83165
885.648	0.30931	0.83342
886.131	0.30969	0.83511
886.613	0.31006	0.8367
887.095	0.31042	0.83819
887.577	0.31077	0.83955
888.059	0.31112	0.84082
888.541	0.31147	0.842
889.023	0.31183	0.8431
889.505	0.31218	0.84413
889.987	0.31255	0.84509
890.47	0.31292	0.84598
890.952	0.31329	0.84681
891.434	0.31368	0.84757
891.916	0.31407	0.84827
892.398	0.31448	0.84893
892.88	0.31491	0.84955
893.362	0.31536	0.85013
893.845	0.31584	0.8507
894.327	0.31634	0.85125
894.809	0.31687	0.85179
895.291	0.31743	0.85234
895.773	0.31803	0.8529
896.255	0.31867	0.85347
896.737	0.31934	0.85405
897.219	0.32006	0.85464
897.701	0.32081	0.85525
898.183	0.32162	0.85589
898.666	0.32247	0.85657
899.148	0.32339	0.85731
899.63	0.32436	0.8581
900.112	0.32538	0.85893
900.594	0.32646	0.85979
901.076	0.32759	0.8607
901.558	0.32878	0.86163
902.04	0.33002	0.86261
902.523	0.33133	0.86363
903.005	0.33271	0.86468
903.487	0.33416	0.86578
903.969	0.33567	0.86691
904.451	0.33723	0.86809
904.933	0.33886	0.86932
905.415	0.34054	0.8706
905.897	0.34229	0.87192
906.38	0.3441	0.87329
906.862	0.34597	0.87471
907.344	0.34791	0.87618
907.826	0.34991	0.87771
908.308	0.35196	0.87929
908.79	0.35406	0.88093
909.272	0.35622	0.88264
909.754	0.35842	0.88442
910.236	0.36068	0.88628
910.718	0.363	0.88825
911.201	0.36536	0.8903
911.683	0.36777	0.89242
912.165	0.37021	0.89461
912.647	0.37269	0.89687
913.129	0.37521	0.89919
913.611	0.37775	0.90158
914.093	0.38032	0.90402
914.576	0.38291	0.90649
915.058	0.38551	0.90902
915.54	0.38813	0.91161
916.022	0.39078	0.91426
916.504	0.39343	0.91698
916.986	0.3961	0.91977
917.468	0.39878	0.92265
917.95	0.40146	0.92563
918.432	0.40415	0.92873
918.915	0.40684	0.93194
919.397	0.40953	0.93522
919.879	0.41222	0.93858
920.361	0.4149	0.94199
920.843	0.41756	0.94544
921.325	0.42022	0.94895
921.807	0.42285	0.95249
922.289	0.42545	0.95605
922.771	0.42803	0.95963
923.254	0.43058	0.96323
923.736	0.43311	0.96686
924.218	0.43561	0.97051
924.7	0.43808	0.97417
925.182	0.44052	0.97785
925.664	0.44293	0.98154
926.146	0.4453	0.98523
926.628	0.44763	0.98892
927.111	0.44993	0.9926
927.593	0.45218	0.99627
928.075	0.4544	0.99993
928.557	0.45657	1.00357
929.039	0.4587	1.00717
929.521	0.46078	1.01074
930.003	0.46279	1.01425
930.485	0.46475	1.01772
930.967	0.46666	1.02114
931.45	0.46853	1.0245
931.932	0.47035	1.02781
932.414	0.47213	1.03107
932.896	0.47386	1.03426
933.378	0.47555	1.03739
933.86	0.4772	1.04043
934.342	0.47881	1.0434
934.824	0.48038	1.04629
935.307	0.48191	1.0491
935.789	0.4834	1.05183
936.271	0.48486	1.05448
936.753	0.48628	1.05703
937.235	0.48766	1.05947
937.717	0.48901	1.06179
938.199	0.49033	1.064
938.681	0.49161	1.06612
939.163	0.49287	1.06814
939.646	0.4941	1.07007
940.128	0.4953	1.07191
940.61	0.49648	1.07366
941.092	0.49765	1.07535
941.574	0.49881	1.07698
942.056	0.49995	1.07854
942.538	0.50107	1.08001
943.02	0.50218	1.08139
943.503	0.50327	1.08268
943.985	0.50434	1.08387
944.467	0.50539	1.08495
944.949	0.50642	1.08591
945.431	0.50745	1.08672
945.913	0.50845	1.08741
946.395	0.50944	1.088
946.877	0.51041	1.08849
947.359	0.51136	1.08888
947.842	0.51229	1.08919
948.324	0.5132	1.0894
948.806	0.51408	1.08954
949.288	0.51493	1.08961
949.77	0.51575	1.08961
950.252	0.51655	1.08953
950.734	0.51733	1.08938
951.216	0.51812	1.08913
951.698	0.51889	1.08881
952.181	0.51965	1.08841
952.663	0.52039	1.08795
953.145	0.52111	1.08744
953.627	0.52181	1.08686
954.109	0.52253	1.0862
954.591	0.52326	1.08546
955.073	0.52403	1.08462
955.555	0.52482	1.08369
956.038	0.52565	1.08267
956.52	0.52652	1.08154
957.002	0.52742	1.08031
957.484	0.52838	1.07898
957.966	0.5294	1.07754
958.448	0.53051	1.07599
958.93	0.53171	1.07433
959.412	0.53303	1.07256
959.894	0.53445	1.07067
960.377	0.53602	1.06865
960.859	0.53773	1.06648
961.341	0.5396	1.06419
961.823	0.54163	1.06179
962.305	0.54383	1.05927
962.787	0.54621	1.05665
963.269	0.54878	1.05393
963.751	0.55156	1.05111
964.234	0.55458	1.04818
964.716	0.55787	1.04514
965.198	0.56142	1.042
965.68	0.56522	1.03878
966.162	0.56927	1.03549
966.644	0.57358	1.03213
967.126	0.57816	1.0287
967.608	0.58304	1.02521
968.091	0.58824	1.02165
968.573	0.59382	1.01801
969.055	0.59974	1.01432
969.537	0.60599	1.0106
970.019	0.61256	1.00686
970.501	0.61944	1.00311
970.983	0.62664	0.99936
971.465	0.63418	0.9956
971.947	0.64209	0.99186
972.429	0.65038	0.98814
972.912	0.65904	0.98444
973.394	0.66806	0.98077
973.876	0.67741	0.97715
974.358	0.6871	0.97357
974.84	0.69713	0.97005
975.322	0.70751	0.96659
975.804	0.71823	0.96321
976.286	0.72932	0.95993
976.769	0.74076	0.95674
977.251	0.75251	0.95363
977.733	0.76458	0.9506
978.215	0.77695	0.94763
978.697	0.78959	0.94476
979.179	0.8025	0.94197
979.661	0.81563	0.93927
980.143	0.82895	0.93669
980.625	0.84246	0.93421
981.108	0.85612	0.93181
981.59	0.86994	0.92949
982.072	0.88388	0.92724
982.554	0.8979	0.92507
983.036	0.91195	0.92296
983.518	0.92593	0.92093
984	0.93975	0.91897
984.482	0.9534	0.91708
984.965	0.96687	0.91524
985.447	0.98013	0.91346
985.929	0.99315	0.91173
986.411	1.00584	0.91004
986.893	1.01811	0.90839
987.375	1.02985	0.90679
987.857	1.04088	0.90523
988.339	1.05125	0.90371
988.822	1.06093	0.90221
989.304	1.06993	0.90073
989.786	1.07824	0.89925
990.268	1.08578	0.89778
990.75	1.09246	0.8963
991.232	1.0982	0.89481
991.714	1.10283	0.8933
992.196	1.10649	0.89177
992.678	1.10924	0.89022
993.16	1.11115	0.88864
993.643	1.1123	0.88703
994.125	1.11267	0.88538
994.607	1.11226	0.88369
995.089	1.11107	0.88195
995.571	1.10904	0.88014
996.053	1.10635	0.87827
996.535	1.10316	0.87635
997.018	1.09953	0.87438
997.5	1.09555	0.87235
997.982	1.09134	0.87028
998.464	1.08696	0.86815
998.946	1.08256	0.86596
999.428	1.07833	0.8637
999.91	1.07417	0.86139
1000.39	1.07005	0.85902
1000.87	1.06598	0.85659
1001.36	1.06189	0.85413
1001.84	1.05791	0.85161
1002.32	1.05409	0.84904
1002.8	1.05053	0.84643
1003.28	1.04742	0.84376
1003.77	1.04456	0.84105
1004.25	1.04187	0.8383
1004.73	1.0393	0.83551
1005.21	1.03676	0.83269
1005.7	1.0343	0.82983
1006.18	1.03192	0.82694
1006.66	1.02962	0.82401
1007.14	1.02742	0.82105
1007.62	1.02526	0.81806
1008.11	1.02308	0.81505
1008.59	1.02085	0.81202
1009.07	1.01853	0.80897
1009.55	1.0161	0.80592
1010.03	1.01353	0.80286
1010.52	1.01078	0.79979
1011	1.00782	0.79673
1011.48	1.00465	0.79368
1011.96	1.00126	0.79062
1012.45	0.99763	0.78757
1012.93	0.99378	0.78453
1013.41	0.98967	0.78149
1013.89	0.98526	0.77846
1014.37	0.98051	0.77544
1014.86	0.97531	0.77243
1015.34	0.96978	0.76943
1015.82	0.96396	0.76644
1016.3	0.95789	0.76348
1016.78	0.95163	0.76053
1017.27	0.94515	0.75761
1017.75	0.93844	0.75472
1018.23	0.93147	0.75186
1018.71	0.92419	0.74903
1019.2	0.9167	0.74624
1019.68	0.9091	0.74348
1020.16	0.90142	0.74075
1020.64	0.89372	0.73805
1021.12	0.886	0.73538
1021.61	0.87831	0.73274
1022.09	0.87066	0.73012
1022.57	0.86311	0.72752
1023.05	0.85565	0.72495
1023.53	0.84828	0.72242
1024.02	0.84101	0.71992
1024.5	0.83383	0.71746
1024.98	0.82678	0.71504
1025.46	0.81988	0.71267
1025.94	0.81316	0.71035
1026.43	0.8067	0.7081
1026.91	0.80042	0.7059
1027.39	0.79429	0.70375
1027.87	0.7883	0.70165
1028.36	0.78241	0.69957
1028.84	0.77664	0.69754
1029.32	0.77099	0.69554
1029.8	0.76545	0.69357
1030.28	0.76004	0.69164
1030.77	0.75473	0.68974
1031.25	0.74951	0.68786
1031.73	0.74438	0.68602
1032.21	0.73932	0.6842
1032.69	0.73434	0.68242
1033.18	0.72942	0.68066
1033.66	0.72457	0.67892
1034.14	0.71979	0.67721
1034.62	0.71507	0.67553
1035.11	0.71039	0.67387
1035.59	0.70574	0.67223
1036.07	0.70111	0.67061
1036.55	0.69651	0.669
1037.03	0.69194	0.66741
1037.52	0.6874	0.66583
1038	0.68295	0.66427
1038.48	0.67852	0.66272
1038.96	0.67406	0.66118
1039.44	0.66957	0.65964
1039.93	0.66501	0.65812
1040.41	0.66038	0.65659
1040.89	0.65566	0.65507
1041.37	0.65082	0.65356
1041.85	0.64582	0.65205
1042.34	0.64069	0.65054
1042.82	0.63544	0.64903
1043.3	0.63008	0.64752
1043.78	0.62461	0.64599
1044.27	0.61902	0.64446
1044.75	0.61328	0.64291
1045.23	0.60737	0.64135
1045.71	0.60123	0.63976
1046.19	0.59494	0.63816
1046.68	0.58854	0.63654
1047.16	0.58205	0.63489
1047.64	0.57553	0.63323
1048.12	0.56895	0.63155
1048.6	0.56233	0.62985
1049.09	0.55566	0.62813
1049.57	0.54894	0.62639
1050.05	0.54221	0.62464
1050.53	0.5355	0.62286
1051.02	0.52881	0.62105
1051.5	0.52217	0.6192
1051.98	0.51559	0.61732
1052.46	0.50908	0.6154
1052.94	0.50264	0.61344
1053.42	0.49628	0.61143
1053.91	0.49003	0.60938
1054.39	0.48388	0.60728
1054.87	0.47786	0.60514
1055.35	0.47196	0.60295
1055.84	0.46619	0.60071
1056.32	0.46058	0.59842
1056.8	0.45514	0.59607
1057.28	0.44991	0.59365
1057.76	0.44485	0.59117
1058.25	0.43996	0.58865
1058.73	0.43523	0.58607
1059.21	0.43064	0.58345
1059.69	0.42621	0.58079
1060.17	0.42195	0.57807
1060.66	0.41788	0.57531
1061.14	0.41404	0.5725
1061.62	0.41038	0.56964
1062.1	0.40687	0.56674
1062.59	0.40349	0.56381
1063.07	0.40022	0.56086
1063.55	0.39707	0.55787
1064.03	0.39402	0.55486
1064.51	0.39108	0.55182
1065	0.38823	0.54875
1065.48	0.38547	0.54565
1065.96	0.38279	0.54255
1066.44	0.38017	0.53944
1066.92	0.37762	0.53633
1067.41	0.37513	0.53322
1067.89	0.37268	0.53012
1068.37	0.37026	0.52703
1068.85	0.36786	0.52396
1069.34	0.36547	0.52091
1069.82	0.36312	0.51789
1070.3	0.36079	0.51489
1070.78	0.3585	0.51191
1071.26	0.35623	0.50897
1071.75	0.35398	0.50606
1072.23	0.35176	0.5032
1072.71	0.34954	0.50038
1073.19	0.34735	0.4976
1073.67	0.34517	0.49487
1074.16	0.34301	0.49218
1074.64	0.34087	0.48954
1075.12	0.33874	0.48694
1075.6	0.33663	0.4844
1076.09	0.33454	0.4819
1076.57	0.33245	0.47948
1077.05	0.33038	0.47711
1077.53	0.32832	0.47479
1078.01	0.32628	0.47252
1078.49	0.32424	0.47029
1078.98	0.32223	0.46812
1079.46	0.32022	0.466
1079.94	0.31823	0.46392
1080.42	0.31626	0.4619
1080.91	0.3143	0.45994
1081.39	0.31235	0.45801
1081.87	0.31041	0.45613
1082.35	0.30848	0.45429
1082.83	0.30656	0.45249
1083.32	0.30466	0.45073
1083.8	0.30276	0.449
1084.28	0.30088	0.4473
1084.76	0.299	0.44564
1085.24	0.29714	0.44401
1085.73	0.29528	0.44241
1086.21	0.29343	0.44085
1086.69	0.29158	0.43932
1087.17	0.28974	0.43783
1087.65	0.2879	0.43636
1088.14	0.28607	0.43493
1088.62	0.28424	0.43353
1089.1	0.28241	0.43216
1089.58	0.28058	0.43083
1090.07	0.27876	0.42952
1090.55	0.27693	0.42826
1091.03	0.27511	0.42702
1091.51	0.27328	0.42581
1091.99	0.27145	0.42463
1092.48	0.26962	0.42347
1092.96	0.26779	0.42235
1093.44	0.26596	0.42127
1093.92	0.26413	0.42024
1094.4	0.26229	0.41924
1094.89	0.26046	0.41828
1095.37	0.25862	0.41737
1095.85	0.25678	0.41651
1096.33	0.25494	0.4157
1096.82	0.25309	0.41493
1097.3	0.25124	0.41422
1097.78	0.24939	0.41355
1098.26	0.24753	0.41294
1098.74	0.24566	0.41239
1099.23	0.24379	0.4119
1099.71	0.24191	0.41147
1100.19	0.24002	0.4111
1100.67	0.23813	0.4108
1101.15	0.23623	0.41055
1101.64	0.23433	0.41036
1102.12	0.23242	0.41023
1102.6	0.23051	0.41016
1103.08	0.22859	0.41016
1103.57	0.22666	0.41024
1104.05	0.22473	0.41038
1104.53	0.22279	0.41059
1105.01	0.22085	0.41085
1105.49	0.21891	0.41115
1105.98	0.21697	0.4115
1106.46	0.21504	0.4119
1106.94	0.2131	0.41236
1107.42	0.21117	0.41286
1107.9	0.20925	0.41341
1108.39	0.20732	0.414
1108.87	0.2054	0.41461
1109.35	0.20348	0.41524
1109.83	0.20157	0.41588
1110.32	0.19965	0.41654
1110.8	0.19774	0.41721
1111.28	0.19582	0.41788
1111.76	0.19391	0.41855
1112.24	0.192	0.4192
1112.72	0.19009	0.41985
1113.21	0.18818	0.42047
1113.69	0.18629	0.42106
1114.17	0.18439	0.42162
1114.65	0.18251	0.42213
1115.14	0.18063	0.42257
1115.62	0.17875	0.42296
1116.1	0.17689	0.4233
1116.58	0.17503	0.42357
1117.06	0.17318	0.42379
1117.55	0.17134	0.42395
1118.03	0.16951	0.42403
1118.51	0.16769	0.42404
1118.99	0.16587	0.42395
1119.47	0.16406	0.42379
1119.96	0.16227	0.42354
1120.44	0.16048	0.42321
1120.92	0.15872	0.42282
1121.4	0.15696	0.42234
1121.89	0.15523	0.42178
1122.37	0.15351	0.42113
1122.85	0.15181	0.42039
1123.33	0.15014	0.41957
1123.81	0.14848	0.41867
1124.3	0.14684	0.41769
1124.78	0.14522	0.41665
1125.26	0.14363	0.41553
1125.74	0.14207	0.41433
1126.22	0.14052	0.41306
1126.71	0.13901	0.4117
1127.19	0.13752	0.41026
1127.67	0.13606	0.40877
1128.15	0.13463	0.40723
1128.63	0.13322	0.40565
1129.12	0.13185	0.40403
1129.6	0.1305	0.40238
1130.08	0.12918	0.4007
1130.56	0.1279	0.39901
1131.05	0.12665	0.39731
1131.53	0.12542	0.39559
1132.01	0.12423	0.39387
1132.49	0.12307	0.39214
1132.97	0.12194	0.39042
1133.46	0.12084	0.38871
1133.94	0.11978	0.38702
1134.42	0.11875	0.38536
1134.9	0.11775	0.38373
1135.38	0.11679	0.38212
1135.87	0.11586	0.38054
1136.35	0.11495	0.37898
1136.83	0.11407	0.37746
1137.31	0.11322	0.37597
1137.8	0.11239	0.37453
1138.28	0.11158	0.37313
1138.76	0.1108	0.37178
1139.24	0.11004	0.37047
1139.72	0.10931	0.36921
1140.21	0.1086	0.36798
1140.69	0.10792	0.3668
1141.17	0.10725	0.36567
1141.65	0.10661	0.36459
1142.13	0.10598	0.36357
1142.62	0.10538	0.36261
1143.1	0.1048	0.36169
1143.58	0.10424	0.36081
1144.06	0.1037	0.35998
1144.55	0.10319	0.35918
1145.03	0.1027	0.35842
1145.51	0.10223	0.35771
1145.99	0.1018	0.35704
1146.47	0.10138	0.35641
1146.96	0.10099	0.35581
1147.44	0.10062	0.35524
1147.92	0.10028	0.35469
1148.4	0.09995	0.35417
1148.88	0.09965	0.35366
1149.37	0.09936	0.35316
1149.85	0.0991	0.35266
1150.33	0.09886	0.35216
1150.81	0.09864	0.35168
1151.3	0.09844	0.3512
1151.78	0.09826	0.35074
1152.26	0.09809	0.35029
1152.74	0.09795	0.34984
1153.22	0.09782	0.3494
1153.7	0.0977	0.34896
1154.19	0.09761	0.34853
1154.67	0.09753	0.3481
1155.15	0.09747	0.34767
1155.63	0.09742	0.34725
1156.12	0.09738	0.34683
1156.6	0.09736	0.34642
1157.08	0.09736	0.34601
1157.56	0.09738	0.3456
1158.04	0.09741	0.3452
1158.53	0.09745	0.3448
1159.01	0.0975	0.34439
1159.49	0.09756	0.34398
1159.97	0.09763	0.34357
1160.45	0.09771	0.34314
1160.94	0.09778	0.34271
1161.42	0.09785	0.34225
1161.9	0.09793	0.34178
1162.38	0.09801	0.3413
1162.87	0.09808	0.34081
1163.35	0.09817	0.34032
1163.83	0.09826	0.33981
1164.31	0.09834	0.33929
1164.79	0.09843	0.33876
1165.28	0.09852	0.33822
1165.76	0.09862	0.33767
1166.24	0.09871	0.33711
1166.72	0.09881	0.33653
1167.2	0.0989	0.33595
1167.69	0.09901	0.33536
1168.17	0.09911	0.33475
1168.65	0.09922	0.33413
1169.13	0.09934	0.3335
1169.62	0.09946	0.33285
1170.1	0.09958	0.33219
1170.58	0.09971	0.33152
1171.06	0.09983	0.33084
1171.54	0.09996	0.33014
1172.03	0.10009	0.32944
1172.51	0.10022	0.32872
1172.99	0.10035	0.32799
1173.47	0.10048	0.32725
1173.95	0.1006	0.3265
1174.44	0.10073	0.32574
1174.92	0.10086	0.32497
1175.4	0.10099	0.32419
1175.88	0.10113	0.32341
1176.37	0.10126	0.32262
1176.85	0.10141	0.32184
1177.33	0.10156	0.32104
1177.81	0.10171	0.32025
1178.29	0.10186	0.31945
1178.78	0.10201	0.31864
1179.26	0.10216	0.31783
1179.74	0.10232	0.31702
1180.22	0.10247	0.3162
1180.7	0.10262	0.31538
1181.19	0.10277	0.31455
1181.67	0.10292	0.31372
1182.15	0.10307	0.31289
1182.63	0.10322	0.31206
1183.12	0.10336	0.31123
1183.6	0.1035	0.31039
1184.08	0.10364	0.30956
1184.56	0.10377	0.30874
1185.04	0.1039	0.30792
1185.53	0.10403	0.3071
1186.01	0.10415	0.30628
1186.49	0.10427	0.30546
1186.97	0.10438	0.30465
1187.45	0.10449	0.30384
1187.94	0.1046	0.30304
1188.42	0.1047	0.30223
1188.9	0.1048	0.30144
1189.38	0.10489	0.30064
1189.86	0.10498	0.29986
1190.35	0.10507	0.29907
1190.83	0.10515	0.29829
1191.31	0.10522	0.29752
1191.79	0.1053	0.29676
1192.28	0.10537	0.29601
1192.76	0.10544	0.29527
1193.24	0.1055	0.29454
1193.72	0.10555	0.29381
1194.2	0.1056	0.29308
1194.68	0.10565	0.29236
1195.17	0.10568	0.29164
1195.65	0.10571	0.29092
1196.13	0.10572	0.2902
1196.61	0.10573	0.28948
1197.1	0.10572	0.28876
1197.58	0.10571	0.28804
1198.06	0.10569	0.28733
1198.54	0.10567	0.28661
1199.02	0.10564	0.28589
1199.51	0.10561	0.28518
1199.99	0.10557	0.28446
1200.47	0.10553	0.28375
1200.95	0.10548	0.28303
1201.43	0.10543	0.28231
1201.92	0.10537	0.28159
1202.4	0.1053	0.28086
1202.88	0.10523	0.28013
1203.36	0.10515	0.27939
1203.85	0.10505	0.27863
1204.33	0.10495	0.27787
1204.81	0.10484	0.2771
1205.29	0.10472	0.27633
1205.77	0.1046	0.27554
1206.26	0.10447	0.27476
1206.74	0.10432	0.27396
1207.22	0.10418	0.27316
1207.7	0.10402	0.27235
1208.18	0.10386	0.27153
1208.67	0.10368	0.27071
1209.15	0.10351	0.26988
1209.63	0.10332	0.26905
1210.11	0.10313	0.26821
1210.6	0.10293	0.26737
1211.08	0.10273	0.26651
1211.56	0.10252	0.26565
1212.04	0.1023	0.26479
1212.52	0.10208	0.26392
1213.01	0.10185	0.26304
1213.49	0.10162	0.26217
1213.97	0.10138	0.26129
1214.45	0.10114	0.26042
1214.93	0.10089	0.25954
1215.42	0.10064	0.25867
1215.9	0.10039	0.25781
1216.38	0.10014	0.25695
1216.86	0.09988	0.25608
1217.35	0.09961	0.25522
1217.83	0.09934	0.25436
1218.31	0.09907	0.2535
1218.79	0.09879	0.25264
1219.27	0.0985	0.25179
1219.76	0.0982	0.25093
1220.24	0.0979	0.25008
1220.72	0.09759	0.24923
1221.2	0.09728	0.24838
1221.68	0.09697	0.24753
1222.17	0.09665	0.24668
1222.65	0.09633	0.24584
1223.13	0.096	0.245
1223.61	0.09568	0.24416
1224.09	0.09535	0.24332
1224.58	0.09501	0.24249
1225.06	0.09467	0.24165
1225.54	0.09432	0.24082
1226.02	0.09397	0.24
1226.51	0.09362	0.23917
1226.99	0.09326	0.23835
1227.47	0.09289	0.23753
1227.95	0.09252	0.23672
1228.43	0.09215	0.2359
1228.92	0.09176	0.23509
1229.4	0.09138	0.23427
1229.88	0.09099	0.23345
1230.36	0.09059	0.23264
1230.84	0.09019	0.23182
1231.33	0.08978	0.231
1231.81	0.08937	0.23018
1232.29	0.08895	0.22935
1232.77	0.08853	0.22853
1233.26	0.08811	0.2277
1233.74	0.08768	0.22687
1234.22	0.08725	0.22603
1234.7	0.08682	0.2252
1235.18	0.08638	0.22436
1235.66	0.08595	0.22351
1236.15	0.08551	0.22267
1236.63	0.08506	0.22182
1237.11	0.08462	0.22097
1237.59	0.08417	0.22012
1238.08	0.08372	0.21926
1238.56	0.08327	0.2184
1239.04	0.08282	0.21753
1239.52	0.08237	0.21666
1240	0.08191	0.21579
1240.49	0.08146	0.21492
1240.97	0.081	0.21405
1241.45	0.08054	0.21317
1241.93	0.08009	0.2123
1242.41	0.07963	0.21142
1242.9	0.07918	0.21055
1243.38	0.07872	0.20968
1243.86	0.07826	0.20881
1244.34	0.07781	0.20793
1244.83	0.07735	0.20706
1245.31	0.0769	0.20619
1245.79	0.07645	0.20531
1246.27	0.07599	0.20445
1246.75	0.07554	0.20358
1247.24	0.0751	0.20271
1247.72	0.07465	0.20184
1248.2	0.0742	0.20097
1248.68	0.07376	0.2001
1249.16	0.07331	0.19923
1249.65	0.07287	0.19836
1250.13	0.07243	0.19749
1250.61	0.07199	0.19662
1251.09	0.07156	0.19575
1251.58	0.07112	0.19487
1252.06	0.07069	0.194
1252.54	0.07026	0.19312
1253.02	0.06983	0.19225
1253.5	0.0694	0.19137
1253.99	0.06898	0.19049
1254.47	0.06856	0.18962
1254.95	0.06814	0.18874
1255.43	0.06772	0.18786
1255.91	0.06731	0.18698
1256.4	0.0669	0.1861
1256.88	0.06649	0.18522
1257.36	0.06609	0.18433
1257.84	0.06569	0.18345
1258.33	0.0653	0.18256
1258.81	0.06491	0.18167
1259.29	0.06452	0.18077
1259.77	0.06414	0.17989
1260.25	0.06376	0.179
1260.73	0.06338	0.17811
1261.22	0.06301	0.17723
1261.7	0.06264	0.17634
1262.18	0.06227	0.17546
1262.66	0.0619	0.17458
1263.15	0.06154	0.1737
1263.63	0.06118	0.17283
1264.11	0.06082	0.17197
1264.59	0.06046	0.17111
1265.07	0.06011	0.17026
1265.56	0.05975	0.16943
1266.04	0.0594	0.1686
1266.52	0.05905	0.16778
1267	0.0587	0.16697
1267.48	0.05835	0.16617
1267.97	0.05801	0.16538
1268.45	0.05767	0.1646
1268.93	0.05733	0.16383
1269.41	0.057	0.16308
1269.9	0.05667	0.16233
1270.38	0.05634	0.1616
1270.86	0.05602	0.16088
1271.34	0.0557	0.16017
1271.82	0.05539	0.15947
1272.31	0.05507	0.15879
1272.79	0.05477	0.15811
1273.27	0.05447	0.15744
1273.75	0.05417	0.15678
1274.23	0.05387	0.15613
1274.72	0.05358	0.15549
1275.2	0.0533	0.15487
1275.68	0.05302	0.15425
1276.16	0.05274	0.15365
1276.64	0.05247	0.15306
1277.13	0.05221	0.15249
1277.61	0.05195	0.15194
1278.09	0.0517	0.15139
1278.57	0.05145	0.15086
1279.06	0.0512	0.15033
1279.54	0.05096	0.14982
1280.02	0.05072	0.14932
1280.5	0.05049	0.14882
1280.98	0.05026	0.14833
1281.47	0.05003	0.14784
1281.95	0.04981	0.14737
1282.43	0.04959	0.1469
1282.91	0.04937	0.14644
1283.39	0.04916	0.14599
1283.88	0.04894	0.14554
1284.36	0.04873	0.14511
1284.84	0.04853	0.14468
1285.32	0.04832	0.14425
1285.81	0.04812	0.14384
1286.29	0.04791	0.14343
1286.77	0.04771	0.14302
1287.25	0.04751	0.14262
1287.73	0.04732	0.14223
1288.22	0.04712	0.14185
1288.7	0.04692	0.14147
1289.18	0.04672	0.14109
1289.66	0.04652	0.14072
1290.14	0.04632	0.14036
1290.63	0.04613	0.14
1291.11	0.04594	0.13964
1291.59	0.04574	0.13929
1292.07	0.04555	0.13894
1292.56	0.04537	0.13859
1293.04	0.04518	0.13824
1293.52	0.045	0.1379
1294	0.04482	0.13756
1294.48	0.04464	0.13722
1294.97	0.04447	0.13688
1295.45	0.04429	0.13655
1295.93	0.04412	0.13622
1296.41	0.04395	0.13589
1296.89	0.04377	0.13556
1297.38	0.04361	0.13523
1297.86	0.04344	0.13491
1298.34	0.04327	0.1346
1298.82	0.04311	0.13428
1299.31	0.04294	0.13397
1299.79	0.04278	0.13367
1300.27	0.04262	0.13337
1300.75	0.04247	0.13308
1301.23	0.04231	0.1328
1301.71	0.04216	0.13252
1302.2	0.042	0.13224
1302.68	0.04185	0.13197
1303.16	0.0417	0.13171
1303.64	0.04155	0.13145
1304.13	0.04139	0.13119
1304.61	0.04124	0.13094
1305.09	0.04109	0.13069
1305.57	0.04094	0.13045
1306.05	0.04079	0.13022
1306.54	0.04065	0.12999
1307.02	0.0405	0.12976
1307.5	0.04035	0.12955
1307.98	0.04021	0.12934
1308.46	0.04007	0.12914
1308.95	0.03993	0.12894
1309.43	0.03979	0.12875
1309.91	0.03965	0.12857
1310.39	0.03951	0.12839
1310.88	0.03937	0.12822
1311.36	0.03924	0.12805
1311.84	0.0391	0.12789
1312.32	0.03896	0.12773
1312.8	0.03882	0.12758
1313.29	0.03868	0.12743
1313.77	0.03854	0.12728
1314.25	0.0384	0.12714
1314.73	0.03826	0.127
1315.21	0.03812	0.12686
1315.7	0.03799	0.12672
1316.18	0.03785	0.12658
1316.66	0.03771	0.12644
1317.14	0.03758	0.12631
1317.62	0.03744	0.12617
1318.11	0.03731	0.12604
1318.59	0.03717	0.1259
1319.07	0.03704	0.12577
1319.55	0.03691	0.12563
1320.04	0.03677	0.12549
1320.52	0.03664	0.12535
1321	0.03651	0.12521
1321.48	0.03638	0.12508
1321.96	0.03625	0.12494
1322.45	0.03613	0.1248
1322.93	0.036	0.12467
1323.41	0.03587	0.12453
1323.89	0.03574	0.1244
1324.38	0.03562	0.12427
1324.86	0.0355	0.12414
1325.34	0.03537	0.12401
1325.82	0.03525	0.12388
1326.3	0.03514	0.12376
1326.79	0.03502	0.12364
1327.27	0.03491	0.12354
1327.75	0.03481	0.12344
1328.23	0.0347	0.12334
1328.71	0.0346	0.12324
1329.2	0.0345	0.12314
1329.68	0.0344	0.12305
1330.16	0.0343	0.12296
1330.64	0.03421	0.12286
1331.12	0.03411	0.12276
1331.61	0.03402	0.12266
1332.09	0.03393	0.12255
1332.57	0.03384	0.12245
1333.05	0.03374	0.12234
1333.54	0.03365	0.12223
1334.02	0.03356	0.12212
1334.5	0.03347	0.12201
1334.98	0.03338	0.12189
1335.46	0.03328	0.12178
1335.95	0.03319	0.12165
1336.43	0.03309	0.12153
1336.91	0.033	0.1214
1337.39	0.0329	0.12127
1337.87	0.03281	0.12113
1338.36	0.03271	0.12099
1338.84	0.03262	0.12084
1339.32	0.03253	0.12069
1339.8	0.03243	0.12053
1340.29	0.03234	0.12037
1340.77	0.03225	0.1202
1341.25	0.03216	0.12003
1341.73	0.03207	0.11986
1342.21	0.03198	0.11967
1342.69	0.03189	0.11948
1343.18	0.0318	0.11929
1343.66	0.03171	0.11909
1344.14	0.03162	0.11888
1344.62	0.03153	0.11868
1345.11	0.03145	0.11846
1345.59	0.03136	0.11825
1346.07	0.03127	0.11803
1346.55	0.03119	0.11781
1347.03	0.03111	0.11758
1347.52	0.03103	0.11735
1348	0.03095	0.11713
1348.48	0.03088	0.11689
1348.96	0.0308	0.11666
1349.44	0.03072	0.11643
1349.93	0.03065	0.11621
1350.41	0.03057	0.11598
1350.89	0.03049	0.11576
1351.37	0.03042	0.11554
1351.86	0.03034	0.11533
1352.34	0.03026	0.11511
1352.82	0.03019	0.11489
1353.3	0.03011	0.11467
1353.78	0.03003	0.11444
1354.27	0.02995	0.11421
1354.75	0.02987	0.11398
1355.23	0.02979	0.11375
1355.71	0.02971	0.11352
1356.19	0.02963	0.11328
1356.68	0.02955	0.11305
1357.16	0.02948	0.11282
1357.64	0.0294	0.1126
1358.12	0.02933	0.11237
1358.61	0.02926	0.11215
1359.09	0.02919	0.11192
1359.57	0.02913	0.11171
1360.05	0.02906	0.1115
1360.53	0.029	0.11129
1361.02	0.02894	0.11109
1361.5	0.02888	0.11089
1361.98	0.02882	0.1107
[truncated: 5,472 more rows]

## Sheet: Fig. 2f
	PVA-PA-LiCl	PVA-PA
2θ	Intensity	Intensity
°	a.u.	a.u.
5	3231	2281
5.02	3142	2242
5.04	3262	2170
5.06	3328	2218
5.08	3173	2223
5.1	3120	2188
5.12	3237	2230
5.14	3293	2173
5.16	3224	2258
5.18	3150	2376
5.2	3214	2286
5.22	3245	2308
5.24	3205	2238
5.26	3291	2227
5.28	3164	2148
5.3	3210	2291
5.32	3151	2260
5.34	3247	2222
5.36	3135	2284
5.38	3219	2182
5.4	3198	2212
5.42	3277	2213
5.44	3293	2290
5.46	3220	2279
5.48	3190	2276
5.5	3303	2255
5.52	3210	2238
5.54	3288	2316
5.56	3240	2226
5.58	3300	2235
5.6	3271	2235
5.62	3171	2326
5.64	3322	2323
5.66	3184	2311
5.68	3138	2284
5.7	3148	2243
5.72	3260	2283
5.74	3273	2313
5.76	3298	2308
5.78	3353	2250
5.8	3166	2334
5.82	3130	2261
5.84	3296	2321
5.86	3230	2313
5.88	3246	2383
5.9	3281	2276
5.92	3201	2354
5.94	3258	2314
5.96	3240	2330
5.98	3386	2350
6	3370	2403
6.02	3338	2401
6.04	3274	2319
6.06	3266	2314
6.08	3294	2311
6.1	3330	2369
6.12	3264	2386
6.14	3272	2377
6.16	3339	2334
6.18	3219	2354
6.2	3309	2411
6.22	3355	2301
6.24	3309	2339
6.26	3393	2341
6.28	3188	2395
6.3	3323	2373
6.32	3447	2371
6.34	3361	2275
6.36	3261	2361
6.38	3324	2383
6.4	3407	2394
6.42	3412	2328
6.44	3368	2422
6.46	3448	2457
6.48	3297	2403
6.5	3359	2412
6.52	3244	2389
6.54	3330	2377
6.56	3399	2371
6.58	3391	2441
6.6	3290	2402
6.62	3400	2467
6.64	3449	2505
6.66	3333	2427
6.68	3521	2424
6.7	3428	2388
6.72	3420	2407
6.74	3327	2494
6.76	3487	2538
6.78	3308	2401
6.8	3373	2449
6.82	3393	2397
6.84	3435	2369
6.86	3421	2412
6.88	3420	2449
6.9	3382	2490
6.92	3390	2386
6.94	3426	2403
6.96	3540	2443
6.98	3375	2474
7	3437	2502
7.02	3463	2528
7.04	3520	2523
7.06	3509	2458
7.08	3392	2445
7.1	3517	2463
7.12	3558	2431
7.14	3540	2528
7.16	3484	2460
7.18	3437	2480
7.2	3409	2526
7.22	3560	2484
7.24	3442	2495
7.26	3476	2360
7.28	3544	2450
7.3	3616	2468
7.32	3535	2512
7.34	3555	2378
7.36	3367	2378
7.38	3463	2466
7.4	3530	2538
7.42	3521	2412
7.44	3508	2515
7.46	3439	2438
7.48	3440	2423
7.5	3561	2520
7.52	3503	2455
7.54	3547	2410
7.56	3455	2488
7.58	3461	2450
7.6	3675	2496
7.62	3466	2487
7.64	3505	2454
7.66	3529	2346
7.68	3498	2443
7.7	3520	2428
7.72	3517	2507
7.74	3526	2444
7.76	3461	2436
7.78	3645	2518
7.8	3476	2483
7.82	3536	2500
7.84	3542	2445
7.86	3498	2433
7.88	3582	2348
7.9	3490	2469
7.92	3542	2375
7.94	3582	2539
7.96	3550	2484
7.98	3449	2467
8	3462	2376
8.02	3585	2390
8.04	3581	2345
8.06	3540	2475
8.08	3648	2456
8.1	3531	2458
8.12	3511	2536
8.14	3512	2488
8.16	3520	2434
8.18	3576	2339
8.2	3549	2491
8.22	3473	2406
8.24	3516	2476
8.26	3525	2450
8.28	3560	2467
8.3	3413	2471
8.32	3489	2487
8.34	3533	2430
8.36	3440	2373
8.38	3458	2460
8.4	3471	2426
8.42	3429	2469
8.44	3445	2358
8.46	3599	2396
8.48	3468	2343
8.5	3575	2413
8.52	3521	2426
8.54	3534	2364
8.56	3552	2389
8.58	3503	2351
8.6	3451	2498
8.62	3464	2447
8.64	3567	2382
8.66	3554	2408
8.68	3588	2385
8.7	3514	2362
8.72	3595	2343
8.74	3485	2381
8.76	3480	2363
8.78	3518	2425
8.8	3498	2377
8.82	3521	2398
8.84	3563	2331
8.86	3527	2333
8.88	3464	2373
8.9	3601	2404
8.92	3432	2298
8.94	3506	2345
8.96	3462	2379
8.98	3513	2327
9	3629	2324
9.02	3453	2316
9.04	3502	2279
9.06	3520	2384
9.08	3429	2312
9.1	3454	2298
9.12	3497	2348
9.14	3534	2330
9.16	3538	2299
9.18	3519	2315
9.2	3532	2306
9.22	3404	2387
9.24	3499	2372
9.26	3484	2272
9.28	3356	2283
9.3	3616	2324
9.32	3540	2257
9.34	3390	2304
9.36	3320	2263
9.38	3441	2259
9.4	3495	2328
9.42	3499	2309
9.44	3506	2279
9.46	3389	2303
9.48	3467	2335
9.5	3423	2292
9.52	3305	2265
9.54	3360	2325
9.56	3393	2296
9.58	3480	2322
9.6	3335	2209
9.62	3377	2272
9.64	3417	2237
9.66	3350	2278
9.68	3417	2236
9.7	3311	2244
9.72	3309	2253
9.74	3267	2270
9.76	3364	2298
9.78	3255	2359
9.8	3461	2269
9.82	3333	2183
9.84	3342	2280
9.86	3338	2299
9.88	3441	2219
9.9	3406	2116
9.92	3382	2190
9.94	3426	2214
9.96	3291	2175
9.98	3300	2107
10	3279	2207
10.02	3372	2178
10.04	3329	2199
10.06	3308	2186
10.08	3219	2171
10.1	3348	2274
10.12	3227	2201
10.14	3246	2235
10.16	3281	2185
10.18	3319	2186
10.2	3309	2092
10.22	3319	2060
10.24	3177	2160
10.26	3192	2170
10.28	3282	2115
10.3	3350	2143
10.32	3255	2201
10.34	3247	2163
10.36	3191	2077
10.38	3271	2195
10.4	3261	2149
10.42	3250	2178
10.44	3302	2125
10.46	3129	2110
10.48	3292	2199
10.5	3162	2142
10.52	3167	2091
10.54	3237	2141
10.56	3226	2071
10.58	3196	2113
10.6	3246	2124
10.62	3099	2060
10.64	3027	2098
10.66	3087	2152
10.68	3136	2097
10.7	3126	2062
10.72	3082	2097
10.74	3181	2116
10.76	3112	2115
10.78	3113	2096
10.8	3144	2054
10.82	3096	2161
10.84	3120	2106
10.86	3100	2011
10.88	3212	2082
10.9	3127	2135
10.92	3021	2112
10.94	3118	2137
10.96	3011	2042
10.98	2992	2040
11	3030	2054
11.02	3093	2072
11.04	3122	2063
11.06	3087	2147
11.08	3037	2049
11.1	2997	2041
11.12	3069	1985
11.14	2994	2000
11.16	3024	1994
11.18	2998	2063
11.2	2965	2065
11.22	3065	2020
11.24	2999	2014
11.26	2983	2028
11.28	2984	2009
11.3	2948	1989
11.32	2955	2011
11.34	3050	2020
11.36	3025	2008
11.38	2993	2025
11.4	2927	1964
11.42	2949	1971
11.44	2915	1952
11.46	2922	1932
11.48	2914	1975
11.5	2835	1963
11.52	2918	1933
11.54	2877	1955
11.56	2967	2013
11.58	2994	2003
11.6	2908	1906
11.62	2898	1912
11.64	2881	1920
11.66	2879	1944
11.68	2954	1950
11.7	2915	1999
11.72	2950	1963
11.74	2821	1958
11.76	2866	1970
11.78	2884	1958
11.8	2819	1964
11.82	2849	2041
11.84	2902	2020
11.86	2809	1901
11.88	2893	1923
11.9	2939	1933
11.92	2895	1901
11.94	2795	1987
11.96	2827	1985
11.98	2891	1938
12	2808	1842
12.02	2798	1947
12.04	2870	1910
12.06	2827	1855
12.08	2829	1915
12.1	2864	1919
12.12	2823	1910
12.14	2765	1929
12.16	2764	1858
12.18	2869	1905
12.2	2790	1873
12.22	2882	1852
12.24	2722	1971
12.26	2831	1838
12.28	2717	1923
12.3	2767	1922
12.32	2801	1886
12.34	2772	1912
12.36	2772	1899
12.38	2793	1962
12.4	2747	1876
12.42	2727	1893
12.44	2663	1852
12.46	2757	1895
12.48	2754	1892
12.5	2783	1909
12.52	2810	1850
12.54	2681	1860
12.56	2698	1843
12.58	2669	1837
12.6	2722	1877
12.62	2763	1831
12.64	2739	1846
12.66	2609	1881
12.68	2560	1911
12.7	2701	1884
12.72	2746	1846
12.74	2675	1881
12.76	2684	1901
12.78	2677	1831
12.8	2558	1860
12.82	2663	1910
12.84	2550	1828
12.86	2625	1753
12.88	2751	1813
12.9	2732	1924
12.92	2644	1802
12.94	2613	1844
12.96	2640	1853
12.98	2655	1769
13	2658	1950
13.02	2520	1860
13.04	2507	1858
13.06	2580	1823
13.08	2567	1850
13.1	2641	1846
13.12	2543	1813
13.14	2612	1809
13.16	2435	1797
13.18	2540	1807
13.2	2600	1831
13.22	2533	1792
13.24	2548	1797
13.26	2556	1900
13.28	2510	1844
13.3	2505	1784
13.32	2592	1784
13.34	2482	1747
13.36	2567	1870
13.38	2615	1768
13.4	2536	1829
13.42	2572	1708
13.44	2481	1733
13.46	2613	1859
13.48	2527	1844
13.5	2522	1794
13.52	2559	1777
13.54	2548	1784
13.56	2497	1765
13.58	2452	1811
13.6	2403	1836
13.62	2551	1797
13.64	2434	1749
13.66	2494	1749
13.68	2491	1810
13.7	2547	1777
13.72	2583	1774
13.74	2411	1913
13.76	2564	1799
13.78	2500	1740
13.8	2511	1826
13.82	2513	1803
13.84	2412	1799
13.86	2373	1829
13.88	2450	1797
13.9	2470	1783
13.92	2491	1745
13.94	2478	1759
13.96	2501	1785
13.98	2464	1896
14	2435	1846
14.02	2479	1945
14.04	2497	1722
14.06	2429	1852
14.08	2453	1818
14.1	2546	1833
14.12	2445	1851
14.14	2418	1748
14.16	2353	1823
14.18	2394	1866
14.2	2460	1814
14.22	2456	1816
14.24	2327	1823
14.26	2340	1715
14.28	2336	1772
14.3	2376	1714
14.32	2391	1798
14.34	2507	1883
14.36	2446	1785
14.38	2431	1753
14.4	2373	1779
14.42	2328	1713
14.44	2355	1778
14.46	2396	1757
14.48	2424	1845
14.5	2363	1759
14.52	2366	1814
14.54	2394	1808
14.56	2308	1822
14.58	2334	1763
14.6	2335	1759
14.62	2358	1736
14.64	2317	1819
14.66	2243	1801
14.68	2305	1710
14.7	2357	1776
14.72	2412	1759
14.74	2353	1833
14.76	2412	1763
14.78	2345	1782
14.8	2355	1808
14.82	2278	1799
14.84	2293	1768
14.86	2352	1779
14.88	2332	1806
14.9	2305	1795
14.92	2299	1871
14.94	2212	1738
14.96	2350	1839
14.98	2241	1747
15	2286	1809
15.02	2283	1789
15.04	2316	1863
15.06	2338	1865
15.08	2356	1807
15.1	2349	1867
15.12	2349	1825
15.14	2204	1810
15.16	2290	1759
15.18	2245	1817
15.2	2266	1799
15.22	2239	1835
15.24	2166	1821
15.26	2229	1882
15.28	2205	1853
15.3	2205	1743
15.32	2327	1796
15.34	2239	1790
15.36	2241	1826
15.38	2202	1797
15.4	2264	1801
15.42	2240	1771
15.44	2268	1742
15.46	2228	1803
15.48	2223	1893
15.5	2170	1804
15.52	2166	1823
15.54	2223	1862
15.56	2234	1755
15.58	2211	1795
15.6	2227	1813
15.62	2253	1786
15.64	2210	1796
15.66	2208	1816
15.68	2133	1835
15.7	2226	1824
15.72	2219	1821
15.74	2297	1839
15.76	2221	1806
15.78	2182	1785
15.8	2252	1851
15.82	2180	1723
15.84	2187	1866
15.86	2179	1801
15.88	2113	1790
15.9	2209	1878
15.92	2272	1865
15.94	2198	1751
15.96	2185	1804
15.98	2203	1723
16	2207	1809
16.02	2109	1803
16.04	2210	1798
16.06	2137	1819
16.08	2190	1807
16.1	2186	1826
16.12	2174	1877
16.14	2138	1857
16.16	2220	1921
16.18	2170	1868
16.2	2089	1822
16.22	2149	1902
16.24	2161	1862
16.26	2116	1878
16.28	2144	1870
16.3	2195	1799
16.32	2118	1817
16.34	2161	1847
16.36	2141	1838
16.38	2107	1849
16.4	2147	1928
16.42	2103	1833
16.44	2225	1841
16.46	2160	1917
16.48	2085	1919
16.5	2099	1876
16.52	2156	1885
16.54	2198	1798
16.56	2171	1926
16.58	2095	1880
16.6	2034	1873
16.62	2199	1865
16.64	2086	1871
16.66	2092	1909
16.68	2049	1930
16.7	2158	1971
16.72	2153	1979
16.74	2151	1883
16.76	2087	1890
16.78	2093	1918
16.8	2074	1945
16.82	2087	1897
16.84	2133	1923
16.86	2111	1895
16.88	2137	1878
16.9	2097	1916
16.92	2122	1961
16.94	2075	1958
16.96	2110	1999
16.98	2097	1905
17	2083	1962
17.02	2108	1975
17.04	2153	1985
17.06	2064	2015
17.08	2111	2006
17.1	2096	2028
17.12	2071	2054
17.14	2083	1945
17.16	2008	2010
17.18	2084	2008
17.2	1965	2043
17.22	2083	1988
17.24	2138	1983
17.26	2059	1933
17.28	2035	1912
17.3	2056	1956
17.32	1998	2009
17.34	2050	1967
17.36	2066	1934
17.38	2018	1987
17.4	2121	2042
17.42	2164	1972
17.44	2019	2014
17.46	2051	2013
17.48	2121	1974
17.5	2074	2009
17.52	1979	2011
17.54	2045	1995
17.56	2098	2035
17.58	2039	2088
17.6	2107	2004
17.62	2063	2078
17.64	1983	2019
17.66	2088	2091
17.68	2053	2068
17.7	2005	2067
17.72	2058	2163
17.74	2096	2098
17.76	2059	2082
17.78	2078	2044
17.8	2042	2066
17.82	2034	2072
17.84	2028	2054
17.86	2080	2080
17.88	2007	2010
17.9	2022	2081
17.92	2100	2107
17.94	2016	2172
17.96	1991	2081
17.98	2012	2145
18	2038	2157
18.02	2073	2125
18.04	2008	2116
18.06	2016	2053
18.08	2074	2109
18.1	2030	2291
18.12	2039	2147
18.14	1996	2136
18.16	2002	2088
18.18	2066	2160
18.2	1940	2176
18.22	1967	2119
18.24	1984	2149
18.26	2044	2129
18.28	1900	2207
18.3	1995	2139
18.32	2059	2228
18.34	1976	2182
18.36	1984	2190
18.38	1997	2215
18.4	2002	2221
18.42	2041	2198
18.44	2106	2247
18.46	2093	2233
18.48	1969	2215
18.5	2020	2201
18.52	1987	2230
18.54	2023	2246
18.56	1966	2245
18.58	1975	2183
18.6	1954	2214
18.62	2006	2207
18.64	1963	2204
18.66	1970	2285
18.68	1864	2273
18.7	2028	2235
18.72	2015	2275
18.74	1961	2262
18.76	1921	2215
18.78	2027	2282
18.8	2042	2370
18.82	2049	2270
18.84	1886	2268
18.86	2024	2362
18.88	1993	2300
18.9	1975	2341
18.92	1981	2295
18.94	1958	2394
18.96	2001	2443
18.98	2007	2354
19	2005	2410
19.02	2001	2317
19.04	1957	2266
19.06	1986	2377
19.08	1961	2395
19.1	1972	2346
19.12	2032	2383
19.14	1961	2410
19.16	1897	2430
19.18	1997	2403
19.2	1979	2395
19.22	1888	2298
19.24	1962	2425
19.26	1921	2388
19.28	1951	2418
19.3	1969	2495
19.32	1897	2499
19.34	2051	2475
19.36	1995	2557
19.38	1889	2503
19.4	1936	2453
19.42	1917	2466
19.44	1967	2460
19.46	1962	2494
19.48	1955	2480
19.5	1957	2458
19.52	1898	2474
19.54	1930	2504
19.56	1886	2432
19.58	1910	2449
19.6	1934	2490
19.62	1999	2559
19.64	1964	2467
19.66	1922	2463
19.68	1949	2565
19.7	1936	2436
19.72	1946	2445
19.74	1920	2477
19.76	1911	2518
19.78	1928	2491
19.8	1949	2534
19.82	1965	2508
19.84	1989	2480
19.86	2018	2514
19.88	1946	2440
19.9	1943	2478
19.92	1942	2492
19.94	1953	2545
19.96	1939	2494
19.98	1940	2471
20	1877	2468
20.02	1879	2493
20.04	1908	2572
20.06	1870	2431
20.08	1920	2498
20.1	1883	2471
20.12	1892	2545
20.14	1874	2528
20.16	1946	2460
20.18	1969	2580
20.2	1983	2437
20.22	1992	2477
20.24	1855	2587
20.26	1942	2376
20.28	1954	2419
20.3	1961	2448
20.32	1920	2487
20.34	1870	2552
20.36	1991	2401
20.38	1897	2539
20.4	1864	2519
20.42	1905	2518
20.44	1872	2586
20.46	1947	2414
20.48	1926	2517
20.5	1989	2591
20.52	1905	2520
20.54	1945	2554
20.56	1908	2450
20.58	1908	2514
20.6	1896	2526
20.62	1902	2482
20.64	1881	2512
20.66	1931	2497
20.68	1888	2424
20.7	1906	2484
20.72	1877	2582
20.74	1927	2455
20.76	1981	2489
20.78	1912	2566
20.8	1939	2570
20.82	1868	2527
20.84	1864	2532
20.86	1958	2491
20.88	1950	2520
20.9	1917	2520
20.92	1967	2555
20.94	1921	2539
20.96	1937	2549
20.98	1923	2562
21	1863	2586
21.02	1874	2533
21.04	1955	2521
21.06	1938	2500
21.08	1930	2503
21.1	1984	2472
21.12	1889	2474
21.14	1946	2490
21.16	2028	2527
21.18	1952	2546
21.2	1932	2501
21.22	1965	2502
21.24	1917	2579
21.26	1912	2578
21.28	1954	2541
21.3	1883	2549
21.32	1896	2625
21.34	1918	2531
21.36	1873	2609
21.38	1986	2524
21.4	2013	2485
21.42	1997	2527
21.44	1939	2531
21.46	1900	2493
21.48	1877	2567
21.5	1862	2522
21.52	1967	2475
21.54	1887	2596
21.56	1911	2464
21.58	1864	2547
21.6	1771	2539
21.62	1977	2536
21.64	1944	2571
21.66	1954	2644
21.68	1943	2575
21.7	1953	2573
21.72	1934	2545
21.74	1923	2514
21.76	1915	2493
21.78	1877	2554
21.8	1942	2598
21.82	1885	2487
21.84	1978	2578
21.86	1884	2546
21.88	1956	2477
21.9	1914	2562
21.92	1874	2534
21.94	1930	2559
21.96	1942	2554
21.98	1931	2529
22	1914	2514
22.02	1932	2556
22.04	1899	2461
22.06	1862	2435
22.08	1918	2531
22.1	1938	2493
22.12	1887	2471
22.14	1914	2512
22.16	1983	2495
22.18	1959	2504
22.2	1955	2538
22.22	1869	2470
22.24	1912	2416
22.26	1860	2520
22.28	1922	2481
22.3	2000	2482
22.32	1886	2504
22.34	1956	2512
22.36	1860	2531
22.38	2006	2534
22.4	1923	2554
22.42	1954	2508
22.44	1915	2454
22.46	1895	2456
22.48	1904	2462
22.5	1920	2496
22.52	1922	2439
22.54	2008	2394
22.56	1889	2521
22.58	1857	2475
22.6	1882	2511
22.62	1879	2511
22.64	1842	2516
22.66	1902	2497
22.68	1928	2498
22.7	1956	2474
22.72	1897	2464
22.74	1864	2464
22.76	1893	2541
22.78	1927	2441
22.8	1905	2411
22.82	1912	2539
22.84	1888	2475
22.86	1874	2486
22.88	1829	2524
22.9	1860	2438
22.92	1916	2470
22.94	1884	2355
22.96	1847	2563
22.98	1934	2534
23	1927	2536
23.02	1900	2452
23.04	1939	2385
23.06	1861	2452
23.08	1935	2461
23.1	1934	2424
23.12	1882	2317
23.14	1832	2412
23.16	1940	2364
23.18	1870	2418
23.2	1916	2351
23.22	1866	2431
23.24	1857	2408
23.26	1869	2407
23.28	1917	2407
23.3	1902	2440
23.32	1868	2473
23.34	1908	2376
23.36	1862	2375
23.38	1902	2422
23.4	1925	2397
23.42	1852	2363
23.44	1871	2414
23.46	1896	2272
23.48	1865	2304
23.5	1857	2393
23.52	1905	2398
23.54	1945	2351
23.56	1879	2444
23.58	1838	2395
23.6	1916	2321
23.62	1879	2433
23.64	1902	2396
23.66	1949	2288
23.68	1931	2421
23.7	1914	2339
23.72	1960	2400
23.74	1871	2347
23.76	1881	2400
23.78	1883	2393
23.8	1900	2356
23.82	1849	2335
23.84	1863	2276
23.86	1781	2407
23.88	1880	2273
23.9	1931	2321
23.92	1860	2373
23.94	1874	2335
23.96	1849	2301
23.98	1857	2341
24	1967	2234
24.02	1841	2331
24.04	1802	2273
24.06	1896	2314
24.08	1956	2354
24.1	1915	2212
24.12	1934	2267
24.14	1917	2278
24.16	1922	2262
24.18	1909	2208
24.2	1964	2290
24.22	1866	2293
24.24	1896	2269
24.26	1849	2191
24.28	1893	2213
24.3	1913	2232
24.32	1859	2234
24.34	1847	2246
24.36	1857	2297
24.38	1853	2261
24.4	1868	2223
24.42	1957	2277
24.44	1885	2238
24.46	1890	2204
24.48	1883	2181
24.5	1916	2241
24.52	1947	2167
24.54	1913	2218
24.56	1878	2176
24.58	1875	2169
24.6	1874	2181
24.62	1856	2263
24.64	1898	2204
24.66	1935	2164
24.68	1904	2116
24.7	1866	2101
24.72	1829	2209
24.74	1851	2177
24.76	1845	2202
24.78	1946	2096
24.8	1889	2185
24.82	1840	2138
24.84	1893	1992
24.86	1862	2129
24.88	1833	2142
24.9	1863	2052
24.92	1862	2120
24.94	1838	2208
24.96	1849	2143
24.98	1853	2040
25	1924	2086
25.02	1894	2122
25.04	1854	2156
25.06	1871	2085
25.08	1774	2072
25.1	1851	2091
25.12	1887	2093
25.14	1959	2142
25.16	1910	2083
25.18	1824	2024
25.2	1920	2047
25.22	1944	2048
25.24	1904	2003
25.26	1846	2005
25.28	1763	2069
25.3	1839	2040
25.32	1864	2028
25.34	1866	2012
25.36	1879	2042
25.38	1886	2125
25.4	1915	2048
25.42	1804	2065
25.44	1834	2016
25.46	1819	1994
25.48	1870	2062
25.5	1807	2048
25.52	1822	1975
25.54	1840	2010
25.56	1858	1952
25.58	1856	2004
25.6	1861	1994
25.62	1765	2061
25.64	1814	2031
25.66	1869	1933
25.68	1908	1946
25.7	1860	2022
25.72	1850	2041
25.74	1834	1930
25.76	1871	1982
25.78	1808	1982
25.8	1864	1925
25.82	1818	1885
25.84	1850	1990
25.86	1870	2007
25.88	1781	1918
25.9	1742	1918
25.92	1777	1965
25.94	1848	1903
25.96	1900	1948
25.98	1867	1962
26	1852	1892
26.02	1889	1845
26.04	1837	1942
26.06	1786	2008
26.08	1819	1825
26.1	1848	1942
26.12	1828	1927
26.14	1836	1962
26.16	1863	1861
26.18	1891	1907
26.2	1830	1934
26.22	1830	1875
26.24	1868	1850
26.26	1831	1906
26.28	1868	1854
26.3	1783	1875
26.32	1777	1919
26.34	1888	1873
26.36	1754	1931
26.38	1809	1872
26.4	1869	1842
26.42	1833	1757
26.44	1858	1825
26.46	1833	1873
26.48	1791	1877
26.5	1788	1885
26.52	1810	1889
26.54	1733	1821
26.56	1827	1816
26.58	1826	1849
26.6	1744	1788
26.62	1833	1870
26.64	1752	1796
26.66	1813	1839
26.68	1786	1768
26.7	1763	1838
26.72	1871	1787
26.74	1744	1908
26.76	1824	1772
26.78	1778	1772
26.8	1834	1771
26.82	1817	1828
26.84	1746	1826
26.86	1772	1750
26.88	1771	1850
26.9	1808	1829
26.92	1702	1754
26.94	1767	1685
26.96	1774	1820
26.98	1754	1823
27	1733	1857
27.02	1768	1726
27.04	1756	1800
27.06	1805	1802
27.08	1788	1706
27.1	1715	1767
27.12	1814	1759
27.14	1808	1700
27.16	1840	1673
27.18	1843	1733
27.2	1725	1707
27.22	1854	1814
27.24	1789	1738
27.26	1752	1736
27.28	1795	1793
27.3	1767	1736
27.32	1783	1691
27.34	1685	1699
27.36	1773	1738
27.38	1751	1769
27.4	1753	1725
27.42	1741	1686
27.44	1761	1677
27.46	1688	1683
27.48	1721	1692
27.5	1712	1684
27.52	1760	1618
27.54	1771	1716
27.56	1738	1700
27.58	1673	1719
27.6	1743	1737
27.62	1716	1733
27.64	1680	1684
27.66	1702	1640
27.68	1807	1710
27.7	1795	1700
27.72	1733	1648
27.74	1795	1658
27.76	1788	1674
27.78	1782	1688
27.8	1706	1632
27.82	1726	1658
27.84	1734	1688
27.86	1784	1659
27.88	1745	1662
27.9	1727	1662
27.92	1703	1609
27.94	1644	1689
27.96	1725	1638
27.98	1733	1643
28	1705	1550
28.02	1731	1669
28.04	1672	1617
28.06	1733	1611
28.08	1737	1583
28.1	1681	1582
28.12	1711	1662
28.14	1678	1571
28.16	1666	1587
28.18	1726	1582
28.2	1725	1653
28.22	1707	1648
28.24	1731	1641
28.26	1621	1607
28.28	1668	1546
28.3	1723	1603
28.32	1679	1648
28.34	1752	1533
28.36	1690	1601
28.38	1748	1603
28.4	1787	1606
28.42	1708	1661
28.44	1659	1568
28.46	1701	1581
28.48	1654	1614
28.5	1630	1578
28.52	1699	1534
28.54	1624	1631
28.56	1797	1599
28.58	1697	1510
28.6	1684	1527
28.62	1719	1546
28.64	1704	1562
28.66	1721	1607
28.68	1614	1637
28.7	1667	1548
28.72	1636	1598
28.74	1735	1500
28.76	1743	1569
28.78	1690	1605
28.8	1669	1595
28.82	1727	1510
28.84	1683	1556
28.86	1674	1470
28.88	1720	1511
28.9	1675	1556
28.92	1676	1550
28.94	1674	1562
28.96	1690	1544
28.98	1694	1529
29	1618	1578
29.02	1681	1562
29.04	1659	1510
29.06	1723	1487
29.08	1571	1513
29.1	1690	1510
29.12	1679	1556
29.14	1585	1498
29.16	1631	1567
29.18	1639	1550
29.2	1622	1495
29.22	1693	1509
29.24	1607	1544
29.26	1706	1499
29.28	1639	1542
29.3	1661	1546
29.32	1650	1499
29.34	1650	1519
29.36	1645	1484
29.38	1554	1515
29.4	1619	1421
29.42	1672	1527
29.44	1689	1451
29.46	1664	1497
29.48	1608	1517
29.5	1632	1447
29.52	1730	1419
29.54	1621	1444
29.56	1535	1443
29.58	1618	1420
29.6	1636	1475
29.62	1661	1456
29.64	1616	1531
29.66	1628	1499
29.68	1628	1512
29.7	1649	1499
29.72	1642	1486
29.74	1607	1493
29.76	1628	1436
29.78	1600	1407
29.8	1568	1438
29.82	1645	1455
29.84	1564	1502
29.86	1649	1473
29.88	1645	1467
29.9	1693	1444
29.92	1581	1449
29.94	1652	1406
29.96	1700	1453
29.98	1669	1483
30	1639	1498
30.02	1677	1414
30.04	1699	1376
30.06	1589	1426
30.08	1637	1392
30.1	1751	1445
30.12	1688	1442
30.14	1703	1399
30.16	1591	1430
30.18	1631	1447
30.2	1616	1411
30.22	1660	1421
30.24	1634	1483
30.26	1573	1493
30.28	1609	1362
30.3	1558	1368
30.32	1723	1436
30.34	1541	1447
30.36	1595	1432
30.38	1536	1371
30.4	1613	1349
30.42	1550	1426
30.44	1604	1362
30.46	1599	1408
30.48	1581	1386
30.5	1578	1391
30.52	1635	1402
30.54	1668	1416
30.56	1653	1466
30.58	1620	1373
30.6	1591	1371
30.62	1641	1340
30.64	1572	1454
30.66	1667	1433
30.68	1656	1416
30.7	1583	1416
30.72	1566	1399
30.74	1630	1414
30.76	1597	1425
30.78	1646	1333
30.8	1612	1411
30.82	1600	1387
30.84	1617	1373
30.86	1622	1397
30.88	1635	1378
30.9	1600	1349
30.92	1541	1419
30.94	1583	1361
30.96	1545	1455
30.98	1597	1413
31	1604	1376
31.02	1616	1371
31.04	1621	1310
31.06	1568	1354
31.08	1620	1386
31.1	1475	1400
31.12	1618	1379
31.14	1572	1324
31.16	1494	1391
31.18	1623	1415
31.2	1564	1351
31.22	1615	1361
31.24	1591	1374
31.26	1584	1391
31.28	1490	1348
31.3	1644	1321
31.32	1617	1366
31.34	1551	1388
31.36	1551	1360
31.38	1530	1390
31.4	1620	1258
31.42	1613	1268
31.44	1549	1372
31.46	1598	1350
31.48	1556	1286
31.5	1607	1369
31.52	1601	1360
31.54	1616	1372
31.56	1538	1337
31.58	1572	1380
31.6	1542	1271
31.62	1594	1380
31.64	1567	1324
31.66	1536	1360
31.68	1544	1303
31.7	1522	1340
31.72	1510	1301
31.74	1545	1280
31.76	1479	1322
31.78	1550	1335
31.8	1508	1290
31.82	1469	1299
31.84	1502	1285
31.86	1601	1399
31.88	1540	1349
31.9	1559	1263
31.92	1528	1392
31.94	1556	1283
31.96	1561	1316
31.98	1500	1301
32	1518	1290
32.02	1591	1343
32.04	1551	1252
32.06	1598	1318
32.08	1624	1276
32.1	1574	1317
32.12	1576	1309
32.14	1570	1318
32.16	1646	1302
32.18	1784	1280
32.2	1776	1273
32.22	1848	1266
32.24	1930	1330
32.26	1999	1296
32.28	1990	1306
32.3	2032	1335
32.32	1857	1273
32.34	1829	1314
32.36	1825	1280
32.38	1758	1276
32.4	1681	1305
32.42	1548	1247
32.44	1574	1291
32.46	1590	1228
32.48	1542	1260
32.5	1572	1228
32.52	1591	1278
32.54	1470	1245
32.56	1493	1244
32.58	1576	1277
32.6	1562	1225
32.62	1544	1309
32.64	1509	1240
32.66	1581	1269
32.68	1535	1291
32.7	1579	1233
32.72	1500	1256
32.74	1486	1238
32.76	1493	1241
32.78	1504	1268
32.8	1490	1276
32.82	1519	1213
32.84	1506	1245
32.86	1535	1214
32.88	1480	1222
32.9	1507	1208
32.92	1496	1274
32.94	1548	1271
32.96	1519	1268
32.98	1552	1216
33	1506	1150
33.02	1446	1253
33.04	1507	1250
33.06	1527	1250
33.08	1458	1195
33.1	1513	1257
33.12	1485	1253
33.14	1487	1263
33.16	1506	1172
33.18	1569	1179
33.2	1472	1314
33.22	1513	1247
33.24	1446	1244
33.26	1486	1208
33.28	1478	1251
33.3	1472	1262
33.32	1518	1225
33.34	1514	1307
33.36	1483	1190
33.38	1484	1146
33.4	1458	1225
33.42	1502	1218
33.44	1492	1229
33.46	1462	1234
33.48	1453	1218
33.5	1510	1210
33.52	1469	1201
33.54	1487	1259
33.56	1455	1211
33.58	1510	1212
33.6	1506	1270
33.62	1481	1258
33.64	1497	1198
33.66	1484	1143
33.68	1438	1220
33.7	1421	1229
33.72	1480	1148
33.74	1463	1254
33.76	1475	1122
33.78	1509	1222
33.8	1453	1262
33.82	1415	1221
33.84	1420	1225
33.86	1431	1188
33.88	1432	1217
33.9	1496	1258
33.92	1452	1141
33.94	1398	1139
33.96	1509	1167
33.98	1437	1168
34	1479	1118
34.02	1451	1165
34.04	1452	1178
34.06	1445	1173
34.08	1467	1189
34.1	1422	1188
34.12	1460	1080
34.14	1394	1199
34.16	1439	1197
34.18	1422	1120
34.2	1402	1153
34.22	1436	1201
34.24	1434	1165
34.26	1447	1199
34.28	1450	1115
34.3	1480	1155
34.32	1409	1225
34.34	1426	1185
34.36	1531	1175
34.38	1488	1201
34.4	1462	1147
34.42	1418	1191
34.44	1456	1161
34.46	1433	1175
34.48	1468	1142
34.5	1484	1182
34.52	1416	1148
34.54	1424	1121
34.56	1412	1170
34.58	1349	1165
34.6	1337	1178
34.62	1483	1183
34.64	1438	1152
34.66	1393	1135
34.68	1409	1171
34.7	1435	1160
34.72	1424	1166
34.74	1404	1087
34.76	1409	1122
34.78	1409	1173
34.8	1424	1127
34.82	1397	1156
34.84	1390	1095
34.86	1369	1212
34.88	1387	1059
34.9	1401	1094
34.92	1414	1153
34.94	1413	1126
34.96	1421	1146
34.98	1440	1148
35	1398	1172
35.02	1329	1111
35.04	1427	1116
35.06	1419	1117
35.08	1388	1116
35.1	1372	1105
35.12	1440	1157
35.14	1335	1139
35.16	1434	1078
35.18	1353	1093
35.2	1387	1155
35.22	1372	1165
35.24	1378	1108
35.26	1422	1092
35.28	1419	1080
35.3	1405	1082
35.32	1367	1098
35.34	1303	1094
35.36	1343	1070
35.38	1350	1116
35.4	1403	1084
35.42	1401	1093
35.44	1377	1128
35.46	1311	1082
35.48	1343	1094
35.5	1363	1102
35.52	1356	1100
35.54	1364	1100
35.56	1378	1067
35.58	1409	1113
35.6	1375	1136
35.62	1354	1139
35.64	1302	1067
35.66	1372	1148
35.68	1306	1101
35.7	1345	1136
35.72	1290	1111
35.74	1386	1055
35.76	1304	1081
35.78	1376	1113
35.8	1374	1089
35.82	1336	1064
35.84	1397	1034
35.86	1388	1054
35.88	1322	1138
35.9	1348	1056
35.92	1393	1089
35.94	1391	1109
35.96	1407	1160
35.98	1341	1094
36	1406	1106
36.02	1434	1075
36.04	1399	1089
36.06	1381	1060
36.08	1363	1055
36.1	1351	1084
36.12	1414	1051
36.14	1328	1015
36.16	1323	1074
36.18	1379	1078
36.2	1374	1073
36.22	1335	1050
36.24	1362	1083
36.26	1321	1093
36.28	1314	1091
36.3	1403	1042
36.32	1339	1118
36.34	1324	1052
36.36	1271	1129
36.38	1335	1059
36.4	1378	1073
36.42	1370	1038
36.44	1361	1053
36.46	1376	1115
36.48	1327	1025
36.5	1356	1063
36.52	1265	1062
36.54	1318	1047
36.56	1343	1049
36.58	1300	1054
36.6	1319	1056
36.62	1317	1104
36.64	1279	1091
36.66	1283	1020
36.68	1330	1030
36.7	1348	1020
36.72	1324	1040
36.74	1346	1020
36.76	1337	1085
36.78	1244	1087
36.8	1252	1069
36.82	1333	1077
36.84	1192	1095
36.86	1285	1023
36.88	1281	1080
36.9	1311	1066
36.92	1346	1068
36.94	1302	1044
36.96	1297	1066
36.98	1226	1042
37	1218	1090
37.02	1307	1098
37.04	1330	1069
37.06	1317	1075
37.08	1307	1063
37.1	1295	1015
37.12	1277	1027
37.14	1262	1063
37.16	1288	1050
37.18	1310	1068
37.2	1306	979
37.22	1320	1060
37.24	1249	1058
37.26	1291	1010
37.28	1306	1026
37.3	1256	1078
37.32	1239	1041
37.34	1268	1019
37.36	1231	1015
37.38	1196	1057
37.4	1256	1034
37.42	1348	996
37.44	1252	1086
37.46	1297	1045
37.48	1266	1053
37.5	1228	1066
37.52	1211	1050
37.54	1269	1075
37.56	1231	990
37.58	1249	1040
37.6	1249	1062
37.62	1309	989
37.64	1359	1059
37.66	1178	991
37.68	1324	1020
37.7	1279	1010
37.72	1280	993
37.74	1307	986
37.76	1233	1039
37.78	1230	999
37.8	1290	1037
37.82	1254	1022
37.84	1213	1021
37.86	1312	979
37.88	1227	1038
37.9	1278	1017
37.92	1303	995
37.94	1204	1028
37.96	1244	1029
37.98	1214	997
38	1275	1026
38.02	1315	983
38.04	1252	1025
38.06	1204	1038
38.08	1175	1014
38.1	1273	1034
38.12	1200	1033
38.14	1225	1032
38.16	1203	1037
38.18	1160	1023
38.2	1319	1022
38.22	1200	1043
38.24	1220	1045
38.26	1235	1022
38.28	1222	956
38.3	1208	998
38.32	1222	974
38.34	1178	1010
38.36	1181	990
38.38	1232	1091
38.4	1238	1028
38.42	1255	963
38.44	1220	998
38.46	1215	1029
38.48	1297	1017
38.5	1210	997
38.52	1270	1054
38.54	1221	999
38.56	1188	970
38.58	1219	1048
38.6	1185	1044
38.62	1237	903
38.64	1178	990
38.66	1225	945
38.68	1210	920
38.7	1212	1009
38.72	1174	991
38.74	1256	966
38.76	1218	1016
38.78	1274	983
38.8	1270	1005
38.82	1169	1011
38.84	1217	973
38.86	1165	967
38.88	1225	1030
38.9	1247	969
38.92	1220	1021
38.94	1225	971
38.96	1191	980
38.98	1205	973
39	1241	1030
39.02	1211	1003
39.04	1259	961
39.06	1215	991
39.08	1176	956
39.1	1198	971
39.12	1112	965
39.14	1249	950
39.16	1171	1008
39.18	1165	1010
39.2	1191	979
39.22	1186	982
39.24	1175	960
39.26	1183	953
39.28	1168	991
39.3	1195	970
39.32	1186	1015
39.34	1156	1017
39.36	1177	994
39.38	1198	946
39.4	1204	953
39.42	1189	1006
39.44	1170	984
39.46	1191	1019
39.48	1146	1025
39.5	1185	971
39.52	1145	970
39.54	1152	980
39.56	1115	968
39.58	1147	967
39.6	1179	991
39.62	1217	1011
39.64	1142	977
39.66	1184	951
39.68	1114	1023
39.7	1143	963
39.72	1156	942
39.74	1170	966
39.76	1224	968
39.78	1125	962
39.8	1150	1029
39.82	1152	1044
39.84	1186	993
39.86	1154	1033
39.88	1132	1007
39.9	1104	998
39.92	1200	987
39.94	1174	950
39.96	1157	1034
39.98	1117	952
40	1171	946
40.02	1170	995
40.04	1223	951
40.06	1181	958
40.08	1108	956
40.1	1088	1007
40.12	1166	996
40.14	1133	1067
40.16	1107	1003
40.18	1108	990
40.2	1186	942
40.22	1156	978
40.24	1128	976
40.26	1133	976
40.28	1139	988
40.3	1148	998
40.32	1153	934
40.34	1168	1026
40.36	1146	999
40.38	1151	983
40.4	1119	980
40.42	1147	996
40.44	1134	972
40.46	1147	993
40.48	1128	990
40.5	1097	950
40.52	1063	994
40.54	1153	954
40.56	1091	961
40.58	1156	1019
40.6	1200	1047
40.62	1119	945
40.64	1120	975
40.66	1097	1029
40.68	1134	986
40.7	1093	1045
40.72	1171	982
40.74	1068	971
40.76	1118	1004
40.78	1122	962
40.8	1109	961
40.82	1166	1025
40.84	1107	960
40.86	1081	1022
40.88	1109	942
40.9	1140	976
40.92	1121	971
40.94	1106	988
40.96	1098	999
40.98	1068	994
41	1112	966
41.02	1071	999
41.04	1088	1005
41.06	1094	968
41.08	1065	901
41.1	1099	947
41.12	1151	936
41.14	1093	939
41.16	1083	998
41.18	1145	968
41.2	1081	939
41.22	1078	973
41.24	1094	1058
41.26	1150	971
41.28	1097	940
41.3	1110	928
41.32	1052	898
41.34	1129	954
41.36	1104	926
41.38	1108	998
41.4	1148	984
41.42	1124	937
41.44	1139	916
41.46	1105	949
41.48	1055	910
41.5	1094	955
41.52	1050	949
41.54	1042	924
41.56	1100	952
41.58	1083	943
41.6	1114	1014
41.62	1053	962
41.64	1054	913
41.66	1039	965
41.68	1119	996
41.7	1098	976
41.72	1015	919
41.74	1060	902
41.76	1083	960
41.78	1062	951
41.8	1134	939
41.82	1089	945
41.84	1105	937
41.86	1097	928
41.88	1115	901
41.9	1034	938
41.92	1056	935
41.94	1036	910
41.96	1089	946
41.98	1046	981
42	1071	917
42.02	1067	916
42.04	1028	952
42.06	1076	968
42.08	1030	965
42.1	1046	926
42.12	1069	964
42.14	1102	945
42.16	1084	974
42.18	1081	995
42.2	1021	942
42.22	1015	978
42.24	1078	968
42.26	1033	898
42.28	1041	915
42.3	1065	937
42.32	1051	940
42.34	1020	903
42.36	1012	901
42.38	1066	950
42.4	1056	930
42.42	1040	970
42.44	1074	879
42.46	1070	948
42.48	1004	917
42.5	1117	881
42.52	1077	926
42.54	1074	923
42.56	1037	943
42.58	1024	931
42.6	1075	912
42.62	1119	896
42.64	1074	956
42.66	1062	945
42.68	1100	961
42.7	1016	899
42.72	1046	914
42.74	986	911
42.76	1096	865
42.78	973	911
42.8	1034	914
42.82	1056	950
42.84	1077	974
42.86	1057	939
42.88	1062	933
42.9	1055	893
42.92	1044	899
42.94	1024	878
42.96	1016	925
42.98	1029	908
43	1010	918
43.02	1021	910
43.04	1009	917
43.06	1028	925
43.08	1050	912
43.1	1074	891
43.12	1004	894
43.14	1054	861
43.16	1009	940
43.18	951	904
43.2	1036	942
43.22	1086	939
43.24	1099	900
43.26	1009	918
43.28	1026	920
43.3	1043	921
43.32	1064	956
43.34	1001	926
43.36	985	904
43.38	998	927
43.4	1029	943
43.42	1007	954
43.44	1016	948
43.46	987	919
43.48	1023	911
43.5	1028	886
43.52	1047	863
43.54	994	884
43.56	993	842
43.58	1026	900
43.6	999	903
43.62	1059	893
43.64	1009	904
43.66	989	853
43.68	1001	934
43.7	1029	856
43.72	1057	902
43.74	1007	924
43.76	970	926
43.78	1051	926
43.8	1061	909
43.82	1007	882
43.84	1022	905
43.86	979	893
43.88	964	916
43.9	998	944
43.92	975	901
43.94	1018	888
43.96	950	920
43.98	1028	891
44	1064	859
44.02	967	914
44.04	1005	909
44.06	1042	866
44.08	1012	876
44.1	1030	890
44.12	1028	892
44.14	1030	892
44.16	1025	876
44.18	1028	890
44.2	1039	857
44.22	988	821
44.24	985	905
44.26	1062	871
44.28	985	891
44.3	1030	886
44.32	1053	932
44.34	1001	887
44.36	1001	901
44.38	1031	865
44.4	1003	928
44.42	1074	912
44.44	1034	851
44.46	954	898
44.48	995	899
44.5	1059	837
44.52	1009	882
44.54	1003	807
44.56	989	854
44.58	1002	880
44.6	965	904
44.62	1002	863
44.64	948	852
44.66	977	876
44.68	996	869
44.7	958	866
44.72	1000	875
44.74	1046	885
44.76	1004	874
44.78	1004	859
44.8	1007	882
44.82	935	830
44.84	991	891
44.86	935	864
44.88	1031	900
44.9	979	892
44.92	954	853
[truncated: 2,254 more rows]

## Sheet: Fig. 3a
RH	Voltage	Standard deviation		RH	Current density	Standard deviation
%	V			%	μA cm−2
20	0.41526	0.01279		20	1.54441	0.13988
40	0.68606	0.01398		40	69.6147	2.45284
50	0.79357	0.01324		50	139.683	4.96111
60	0.82768	0.01386		60	181.381	4.18493
70	0.8773	0.0147		70	305.862	3.50958
80	0.83024	0.01391		80	266.033	2.14733
90	0.81699	0.01446		90	254.746	2.22246

## Sheet: Fig. 3b
Temperature	Voltage	Standard deviation		Temperature	Current density	Standard deviation
°C	V			°C	μA cm−2
-20	0.67893	0.02213		-20	49.445	2.01577
0	0.78136	0.02905		0	120.976	4.06383
10	0.81723	0.01357		10	176.363	3.35242
20	0.82275	0.01051		20	260.377	5.28474
30	0.83409	0.01474		30	315.823	8.37564
40	0.82872	0.02177		40	347.547	8.97501
50	0.81187	0.02408		50	389.509	13.1881

## Sheet: Fig. 3c
Time	Current density
s	μA cm−2
0	2.22507
5	2.23837
10	2.21957
15	2.17842
20	2.14867
25	2.12107
30	2.35192
35	2.30629
40	2.29743
45	2.28771
50	2.26951
55	2.25024
60	2.23776
65	2.17586
70	2.07767
75	2.07139
80	1.79256
85	1.49202
90	1.50828
95	1.49316
100	1.48528
105	1.48467
110	1.46225
115	1.45393
120	1.45433
125	1.45051
130	1.44316
135	1.43718
140	1.4964
145	1.43842
150	1.40588
155	1.39142
160	1.38104
165	1.37291
170	1.29494
175	1.29012
180	1.28448
185	1.28293
190	1.27948
195	1.27828
200	1.73879
205	1.34879
210	1.34367
215	1.30863
220	1.28616
225	1.28312
230	1.29526
235	1.29633
240	1.29881
245	1.29903
250	1.29813
255	1.29787
260	1.28635
265	1.33348
270	1.3437
275	1.33735
280	1.32457
285	1.32479
290	1.32748
295	1.32445
300	1.31935
305	1.31685
310	1.31674
315	1.31563
320	1.3116
325	1.23719
330	1.554
335	1.52863
340	1.51045
345	1.4691
350	54.7075
355	50.0111
360	50.013
365	49.7776
370	49.9069
375	49.211
380	49.2278
385	45.6118
390	32.8769
395	43.7272
400	40.1911
405	39.642
410	40.7779
415	39.6245
420	36.8667
425	45.6316
430	37.4412
435	49.0338
440	48.7664
445	48.459
450	46.7463
455	46.4509
460	46.3909
465	46.2977
470	46.29
475	47.2678
480	46.9545
485	46.9913
490	46.7306
495	46.5865
500	46.4466
505	46.341
510	46.2091
515	46.1186
520	46.0747
525	46.0209
530	45.9778
535	45.9225
540	45.3883
545	45.2502
550	45.1561
555	45.7094
560	45.6345
565	45.561
570	45.6165
575	45.5707
580	45.495
585	45.3946
590	45.294
595	45.2481
600	45.1885
605	45.1504
610	45.1582
615	45.0809
620	45.0372
625	45.0107
630	45.025
635	44.9943
640	44.9226
645	44.886
650	44.8573
655	44.849
660	44.8505
665	44.7698
670	44.7001
675	44.6927
680	44.6438
685	44.7168
690	44.7236
695	44.7341
700	44.6021
705	44.5536
710	44.6302
715	44.5403
720	44.5232
725	44.5622
730	44.4906
735	44.4347
740	44.4419
745	44.4271
750	44.4027
755	44.4068
760	44.3446
765	44.2851
770	44.2514
775	44.2394
780	44.1888
785	44.2157
790	44.1623
795	44.1281
800	44.1802
805	44.1386
810	44.0946
815	44.0623
820	44.065
825	43.9862
830	44.1822
835	44.0801
840	43.995
845	44.0071
850	43.9442
855	43.9473
860	43.9729
865	43.9382
870	43.9254
875	43.9249
880	43.8861
885	43.8538
890	43.849
895	43.9059
900	43.8287
905	43.8073
910	43.8031
915	43.8903
920	43.8294
925	43.8541
930	43.8654
935	43.8798
940	43.8529
945	43.8854
950	44.7512
955	45.2603
960	40.779
965	43.1811
970	45.0234
975	1.36127
980	1.27233
985	1.2617
990	1.17754
995	1.16922
1000	1.19154
1005	1.27352
1010	1.25348
1015	1.24155
1020	1.37788
1025	1.31727
1030	1.3256
1035	1.24328
1040	1.25278
1045	1.19137
1050	1.23703
1055	1.16733
1060	1.14879
1065	1.16937
1070	1.16597
1075	1.16707
1080	1.15659
1085	1.10876
1090	1.07562
1095	1.0743
1100	1.04623
1105	1.0742
1110	1.06573
1115	1.17826
1120	1.15456
1125	1.10014
1130	1.12194
1135	1.09842
1140	1.05869
1145	1.03727
1150	1.00516
1155	1.00977
1160	0.97999
1165	0.98919
1170	0.95771
1175	0.97966
1180	0.94551
1185	0.97521
1190	0.92118
1195	0.94635
1200	0.91029
1205	0.94368
1210	0.92144
1215	0.91264
1220	0.91734
1225	0.90641
1230	0.90219
1235	0.88672
1240	0.89606
1245	0.9209
1250	0.94046
1255	0.9928
1260	1.06229
1265	1.07418
1270	1.09448
1275	1.11449
1280	1.1222
1285	1.13217
1290	1.16504
1295	1.18931
1300	1.20454
1305	1.20275
1310	1.22676
1315	1.25601
1320	1.2996
1325	42.0002
1330	38.6592
1335	37.9931
1340	38.0346
1345	37.954
1350	38.1687
1355	37.7634
1360	35.7722
1365	42.3486
1370	39.1023
1375	42.7976
1380	37.2693
1385	34.1337
1390	31.7442
1395	31.0924
1400	32.3353
1405	32.4102
1410	32.7252
1415	32.5331
1420	32.3443
1425	32.2641
1430	32.1554
1435	32.077
1440	31.929
1445	31.9009
1450	31.7707
1455	31.7502
1460	31.5604
1465	31.5193
1470	42.2236
1475	42.2202
1480	42.1459
1485	42.0123
1490	41.8784
1495	41.7897
1500	41.6355
1505	41.6682
1510	41.5142
1515	41.4619
1520	41.4119
1525	41.4157
1530	41.3186
1535	41.2295
1540	41.2116
1545	41.2116
1550	41.1817
1555	41.0885
1560	41.0757
1565	41.0155
1570	40.9866
1575	40.9452
1580	40.9959
1585	40.9111
1590	40.9541
1595	40.893
1600	40.8824
1605	40.8079
1610	40.7865
1615	40.7452
1620	40.7361
1625	40.7155
1630	40.6896
1635	40.699
1640	40.7515
1645	40.7819
1650	40.7253
1655	40.6581
1660	40.61
1665	40.6071
1670	40.5975
1675	40.6177
1680	40.6464
1685	40.6461
1690	40.6518
1695	40.684
1700	40.7002
1705	40.6453
1710	40.5963
1715	40.6569
1720	40.703
1725	40.5713
1730	40.5321
1735	40.4806
1740	40.5146
1745	40.5233
1750	40.6005
1755	40.5376
1760	40.527
1765	40.518
1770	40.5623
1775	40.5749
1780	40.6104
1785	40.4754
1790	40.5789
1795	40.44
1800	40.4582
1805	40.4099
1810	40.3927
1815	40.3228
1820	40.3194
1825	40.3831
1830	40.391
1835	40.4251
1840	40.3751
1845	40.3599
1850	40.3753
1855	40.314
1860	40.3659
1865	40.3504
1870	40.3618
1875	40.3515
1880	40.343
1885	40.3327
1890	40.2878
1895	40.2708
1900	40.2675
1905	40.2649
1910	40.271
1915	40.2496
1920	40.239
1925	40.2568
1930	40.2418
1935	40.2299
1940	40.2415
1945	40.2372
1950	40.2384
1955	40.2221
1960	40.1434
1965	40.1447
1970	40.174
1975	40.2197
1980	40.178
1985	40.1227
1990	40.053
1995	40.1373
2000	40.5509

## Sheet: Fig. 3d
Time	RH	Current density
h	%	μA cm−2
0	30.3	21.5776
0.00139	30.3	21.5992
0.00278	30.2	21.6105
0.00417	30.2	21.6272
0.00556	30.3	21.6313
0.00694	30.3	21.5831
0.00833	30.2	21.6237
0.00972	30.3	21.5956
0.01111	30.3	21.5489
0.0125	30.4	21.6897
0.01389	30.4	21.7281
0.01528	30.2	21.6367
0.01667	30.2	21.6631
0.01806	30.2	21.6072
0.01944	30.3	21.6451
0.02083	30.4	21.7181
0.02222	30.3	21.6741
0.02361	30.3	21.6509
0.025	30.2	21.689
0.02639	30.3	21.7557
0.02778	30.3	21.7535
0.02917	30.4	21.777
0.03056	30.2	21.7207
0.03194	30.3	21.7261
0.03333	30.3	21.7476
0.03472	30.4	21.6512
0.03611	30.4	21.6932
0.0375	30.3	21.6961
0.03889	30.4	21.7626
0.04028	30.2	21.7705
0.04167	30.2	21.7766
0.04306	30.3	21.7874
0.04444	30.4	21.7122
0.04583	30.2	21.7855
0.04722	30.2	21.8179
0.04861	30.3	21.83
0.05	30.2	21.8276
0.05139	30.4	21.8536
0.05278	30.3	21.8431
0.05417	30.3	21.9171
0.05556	30.3	21.6907
0.05694	30.3	21.8751
0.05833	30.2	21.8394
0.05972	30.3	21.8348
0.06111	30.2	21.8626
0.0625	30.3	21.8484
0.06389	30.4	21.8902
0.06528	30.2	21.8843
0.06667	30.3	21.9624
0.06806	30.3	21.8757
0.06944	30.3	21.8888
0.07083	30.3	21.8517
0.07222	30.2	21.8593
0.07361	30.4	21.943
0.075	30.3	21.8732
0.07639	30.3	21.8787
0.07778	30.4	21.8825
0.07917	30.3	21.8658
0.08056	30.3	21.9807
0.08194	30.4	21.8615
0.08333	30.2	21.8561
0.08472	30.3	21.8887
0.08611	30.3	22.0127
0.0875	30.2	21.8914
0.08889	30.3	21.8678
0.09028	30.2	21.8517
0.09167	30.2	21.8438
0.09306	30.4	21.8958
0.09444	30.4	21.894
0.09583	30.4	21.8495
0.09722	30.3	21.7976
0.09861	30.3	21.8698
0.1	30.3	21.8234
0.10139	30.3	21.8993
0.10278	30.3	21.7985
0.10417	30.4	21.8127
0.10556	30.3	21.8376
0.10694	30.3	21.7731
0.10833	30.4	21.8957
0.10972	30.3	21.8898
0.11111	30.2	21.8059
0.1125	30.2	21.926
0.11389	30.1	21.8266
0.11528	30.2	21.8065
0.11667	30.2	21.8206
0.11806	30.2	21.846
0.11944	30.3	21.8311
0.12083	30.3	21.8402
0.12222	30.3	21.8195
0.12361	30.3	21.8482
0.125	30.2	21.8017
0.12639	30.3	21.8513
0.12778	30.3	21.7842
0.12917	30.3	21.7531
0.13056	30.4	21.7738
0.13194	30.3	21.8428
0.13333	30.3	21.7856
0.13472	30.3	21.9663
0.13611	30.2	21.8796
0.1375	30.3	21.9156
0.13889	30.4	21.8604
0.14028	30.4	21.8516
0.14167	30.3	21.8592
0.14306	30.3	21.8594
0.14444	30.4	21.8509
0.14583	30.3	21.8237
0.14722	30.3	21.883
0.14861	30.2	21.8715
0.15	30.2	21.8848
0.15139	30.2	21.824
0.15278	30.3	21.7995
0.15417	30.3	21.8239
0.15556	30.3	21.7256
0.15694	30.2	21.8209
0.15833	30.4	21.9223
0.15972	30.3	21.768
0.16111	30.2	21.8037
0.1625	30.4	21.7436
0.16389	30.3	21.8403
0.16528	30.3	21.768
0.16667	30.3	21.7704
0.16806	30.2	21.763
0.16944	30.4	21.7276
0.17083	30.3	21.7449
0.17222	30.1	21.8017
0.17361	30.2	21.8497
0.175	30.3	21.8396
0.17639	30.3	21.7496
0.17778	30.4	21.7387
0.17917	30.2	21.7766
0.18056	30.3	21.8261
0.18194	30.2	21.8199
0.18333	30.2	21.685
0.18472	30.4	21.7198
0.18611	30.3	21.7972
0.1875	30.3	21.8446
0.18889	30.4	21.7714
0.19028	30.3	21.7259
0.19167	30.2	21.8385
0.19306	30.3	21.7995
0.19444	30.3	21.7405
0.19583	30.4	21.7925
0.19722	30.3	21.7615
0.19861	30.4	21.8008
0.2	30.4	21.8397
0.20139	30.4	21.7617
0.20278	30.3	21.8102
0.20417	30.2	21.818
0.20556	30.4	21.8293
0.20694	30.3	21.8166
0.20833	30.4	21.8018
0.20972	30.4	21.8281
0.21111	30.3	21.7778
0.2125	30.4	21.8546
0.21389	30.4	21.787
0.21528	30.3	21.8192
0.21667	30.2	21.7799
0.21806	30.3	21.7697
0.21944	30.3	21.807
0.22083	30.2	21.8412
0.22222	30.3	21.8297
0.22361	30.4	21.8037
0.225	30.3	21.8298
0.22639	30.3	21.8043
0.22778	30.3	21.8157
0.22917	30.2	21.7301
0.23056	30.3	21.8397
0.23194	30.3	21.89
0.23333	30.2	21.8393
0.23472	30.2	21.8354
0.23611	30.3	21.8925
0.2375	30.3	21.8313
0.23889	30.2	21.8913
0.24028	30.3	21.911
0.24167	30.3	21.9161
0.24306	30.3	21.9984
0.24444	30.3	21.92
0.24583	30.3	21.9414
0.24722	30.3	21.9783
0.24861	30.3	21.9415
0.25	30.4	21.9451
0.25139	30.3	21.9644
0.25278	30.3	22.0273
0.25417	30.4	22.0026
0.25556	30.2	22.0121
0.25694	30.3	22.0136
0.25833	30.4	22.0384
0.25972	30.3	21.9212
0.26111	30.3	21.9987
0.2625	30.3	21.9647
0.26389	30.2	21.9095
0.26528	30.4	21.9405
0.26667	30.3	21.9898
0.26806	30.3	21.9431
0.26944	30.4	21.9591
0.27083	30.3	21.9491
0.27222	30.3	22.0232
0.27361	30.3	22.0219
0.275	30.2	21.9866
0.27639	30.4	21.9543
0.27778	30.2	21.9511
0.27917	30.3	22.0032
0.28056	30.3	21.963
0.28194	30.2	22.0464
0.28333	30.2	21.9504
0.28472	30.3	21.9588
0.28611	30.3	21.9457
0.2875	30.3	21.9435
0.28889	30.3	21.9379
0.29028	30.4	21.9281
0.29167	30.2	21.9494
0.29306	30.2	21.9212
0.29444	30.3	21.923
0.29583	30.3	21.9267
0.29722	30.3	21.9959
0.29861	30.4	21.9489
0.3	30.2	21.9116
0.30139	30.2	22.0758
0.30278	30.3	21.9097
0.30417	30.3	21.9246
0.30556	30.3	21.9647
0.30694	30.3	21.9861
0.30833	30.3	21.9169
0.30972	30.3	21.9273
0.31111	30.3	21.9538
0.3125	30.3	22.0242
0.31389	30.3	21.9489
0.31528	30.4	21.9799
0.31667	30.3	21.9245
0.31806	30.3	21.9719
0.31944	30.2	21.939
0.32083	30.3	22.0342
0.32222	30.3	21.9129
0.32361	30.3	21.903
0.325	30.3	21.9239
0.32639	30.3	21.939
0.32778	30.2	21.8976
0.32917	30.3	21.9166
0.33056	30.3	21.96
0.33194	30.2	21.913
0.33333	30.2	21.913
0.33472	30.2	21.8926
0.33611	30.3	21.8988
0.3375	30.3	21.938
0.33889	30.3	21.8977
0.34028	30.2	21.9071
0.34167	30.2	21.8858
0.34306	30.3	21.8939
0.34444	30.2	21.8805
0.34583	30.3	21.8679
0.34722	30.3	21.879
0.34861	30.3	21.9232
0.35	30.3	21.9107
0.35139	30.3	21.9211
0.35278	30.2	21.9639
0.35417	30.3	21.9151
0.35556	30.2	21.9567
0.35694	30.4	21.9175
0.35833	30.3	21.9207
0.35972	30.2	21.9133
0.36111	30.1	21.8979
0.3625	30.2	21.904
0.36389	30.2	21.8943
0.36528	30.2	21.8954
0.36667	30.2	21.8784
0.36806	30.4	21.8817
0.36944	30.1	21.8864
0.37083	30.3	21.9271
0.37222	30.2	21.9002
0.37361	30.2	21.8938
0.375	30.1	21.9639
0.37639	30.1	21.8802
0.37778	30.1	21.8791
0.37917	30.2	21.9081
0.38056	30.1	21.8734
0.38194	30.2	21.9297
0.38333	30	21.9664
0.38472	30.1	21.8959
0.38611	30.1	21.8863
0.3875	30.1	21.8852
0.38889	30.1	21.8909
0.39028	30.1	21.8748
0.39167	30.1	21.886
0.39306	30.1	21.8762
0.39444	30.1	21.9328
0.39583	30.1	21.9096
0.39722	30.1	21.888
0.39861	30.1	21.8705
0.4	30.1	21.8891
0.40139	30.1	21.874
0.40278	30.2	21.8927
0.40417	30	21.8914
0.40556	30	21.9012
0.40694	30	21.892
0.40833	30.1	22.0068
0.40972	30.1	22.0231
0.41111	30	21.9045
0.4125	30.1	21.9196
0.41389	30	21.9006
0.41528	30.1	21.9123
0.41667	30.1	21.8916
0.41806	30.1	21.9
0.41944	30.1	21.8836
0.42083	30	21.9045
0.42222	30.1	21.9046
0.42361	29.9	21.8948
0.425	30	21.8799
0.42639	29.9	21.8769
0.42778	30	21.8951
0.42917	29.9	21.8974
0.43056	30.1	21.8856
0.43194	30	21.8819
0.43333	30	21.9261
0.43472	30	21.9084
0.43611	30	21.924
0.4375	29.9	21.8836
0.43889	30.1	21.8778
0.44028	30.2	21.9089
0.44167	30	21.8702
0.44306	30	21.8675
0.44444	30	21.9091
0.44583	30.1	21.9282
0.44722	30	21.9338
0.44861	30.1	21.913
0.45	30	21.8876
0.45139	30	21.8737
0.45278	30	21.8603
0.45417	30.1	21.9019
0.45556	30.1	21.8857
0.45694	30	21.8606
0.45833	30.3	21.8996
0.45972	30.1	21.9282
0.46111	30	21.8771
0.4625	30.1	21.8644
0.46389	30.1	21.8525
0.46528	30.1	21.897
0.46667	30.1	21.9938
0.46806	30.1	21.8897
0.46944	30.2	21.8702
0.47083	30.1	21.8622
0.47222	30.2	21.8787
0.47361	30.2	21.8697
0.475	30.1	21.9238
0.47639	30.1	21.8495
0.47778	30.1	21.8504
0.47917	30.2	21.9214
0.48056	30.1	21.9088
0.48194	30.1	21.8635
0.48333	30.2	21.9783
0.48472	30.1	21.8485
0.48611	30.2	21.8423
0.4875	30.3	21.8803
0.48889	30.2	21.8513
0.49028	30.3	21.8603
0.49167	30.3	21.8472
0.49306	30.3	21.8458
0.49444	30.2	21.9367
0.49583	30.2	21.8466
0.49722	30.1	21.8424
0.49861	30.2	21.9603
0.5	30.3	21.9515
0.50139	30.2	21.8915
0.50278	30.1	21.8575
0.50417	30.4	21.9842
0.50556	30.2	21.8774
0.50694	30.2	21.8684
0.50833	30.1	21.8522
0.50972	30.2	21.8589
0.51111	30.2	21.8313
0.5125	30.2	21.9686
0.51389	30.3	21.8229
0.51528	30.3	21.8191
0.51667	30.3	21.8237
0.51806	30.1	21.824
0.51944	30.3	22.0155
0.52083	30.3	21.8418
0.52222	30.2	21.8233
0.52361	30.2	21.8414
0.525	30.3	21.8294
0.52639	30.3	21.8362
0.52778	30.2	21.8612
0.52917	30.2	21.8482
0.53056	30.2	21.8161
0.53194	30.3	21.828
0.53333	30.3	21.8273
0.53472	30.3	21.9442
0.53611	30.4	21.8421
0.5375	30.3	21.8133
0.53889	30.1	21.8858
0.54028	30.4	21.8119
0.54167	30.3	21.8396
0.54306	30.2	21.8148
0.54444	30.3	21.8199
0.54583	30.4	21.8131
0.54722	30.3	21.8783
0.54861	30.3	21.877
0.55	30.2	21.8252
0.55139	30.4	21.9606
0.55278	30.3	21.8816
0.55417	30.3	21.8277
0.55556	30.3	21.8402
0.55694	30.2	21.829
0.55833	30.3	21.8308
0.55972	30.3	21.7719
0.56111	30.3	21.7751
0.5625	30.4	21.7926
0.56389	30.3	21.7973
0.56528	30.3	21.8299
0.56667	30.3	21.8128
0.56806	30.3	21.9414
0.56944	30.3	21.8248
0.57083	30.3	21.827
0.57222	30.3	21.8561
0.57361	30.3	21.8239
0.575	30.3	21.8512
0.57639	30.2	21.8656
0.57778	30.4	21.9143
0.57917	30.3	21.8582
0.58056	30.3	21.8729
0.58194	30.4	21.9354
0.58333	30.4	21.8474
0.58472	30.3	21.8592
0.58611	30.4	21.8675
0.5875	30.3	21.8619
0.58889	30.4	21.87
0.59028	30.3	21.8601
0.59167	30.4	21.8451
0.59306	30.4	21.8689
0.59444	30.4	21.9179
0.59583	30.5	21.8733
0.59722	30.5	21.8813
0.59861	30.4	21.8686
0.6	30.5	21.8759
0.60139	30.5	21.8508
0.60278	30.4	21.8683
0.60417	30.4	21.9307
0.60556	30.3	21.8739
0.60694	30.3	21.9203
0.60833	30.4	21.8602
0.60972	30.3	21.8532
0.61111	30.4	21.8724
0.6125	30.4	21.8469
0.61389	30.4	21.8581
0.61528	30.3	21.8623
0.61667	30.4	21.9733
0.61806	30.3	21.8378
0.61944	30.4	21.8541
0.62083	30.4	21.8327
0.62222	30.4	21.8932
0.62361	30.4	21.8425
0.625	30.5	21.8428
0.62639	30.5	21.8837
0.62778	30.5	21.8797
0.62917	30.3	21.8425
0.63056	30.4	21.8818
0.63194	30.3	21.8837
0.63333	30.4	21.8512
0.63472	30.3	21.898
0.63611	30.4	21.8933
0.6375	30.4	21.8298
0.63889	30.4	21.8324
0.64028	30.4	21.8309
0.64167	30.4	21.8967
0.64306	30.5	21.8374
0.64444	30.4	21.832
0.64583	30.4	21.8396
0.64722	30.5	21.8384
0.64861	30.4	21.8676
0.65	30.4	21.8442
0.65139	30.5	21.8731
0.65278	30.3	21.8386
0.65417	30.4	21.8923
0.65556	30.5	21.9056
0.65694	30.4	21.8419
0.65833	30.4	21.9008
0.65972	30.5	21.8647
0.66111	30.3	21.8754
0.6625	30.3	21.892
0.66389	30.3	21.9106
0.66528	30.4	21.879
0.66667	30.4	21.8737
0.66806	30.5	21.8988
0.66944	30.4	21.9627
0.67083	30.6	21.8681
0.67222	30.4	21.8619
0.67361	30.3	21.8774
0.675	30.5	21.8776
0.67639	30.3	21.8853
0.67778	30.4	21.8757
0.67917	30.4	21.9947
0.68056	30.4	21.8719
0.68194	30.4	21.8623
0.68333	30.4	21.9326
0.68472	30.2	21.8885
0.68611	30.5	21.8738
0.6875	30.5	21.8574
0.68889	30.4	21.9296
0.69028	30.3	21.8348
0.69167	30.5	21.8772
0.69306	30.5	21.8831
0.69444	30.5	22.1058
0.69583	30.4	22.2932
0.69722	30.3	22.1407
0.69861	30.5	22.0513
0.7	30.3	22.0382
0.70139	30.4	22.0325
0.70278	30.4	22.0082
0.70417	30.4	21.954
0.70556	30.5	21.9312
0.70694	30.5	21.9193
0.70833	30.4	21.9339
0.70972	30.3	21.9142
0.71111	30.4	21.9723
0.7125	30.4	21.9059
0.71389	30.3	21.9275
0.71528	30.4	21.9038
0.71667	30.4	21.9027
0.71806	30.3	21.8603
0.71944	30.3	21.8794
0.72083	30.4	21.8774
0.72222	30.3	21.9749
0.72361	30.3	21.8852
0.725	30.4	21.8825
0.72639	30.4	21.8473
0.72778	30.3	21.8621
0.72917	30.4	21.9139
0.73056	30.4	21.8442
0.73194	30.4	21.8341
0.73333	30.4	21.8286
0.73472	30.4	21.8227
0.73611	30.5	21.8431
0.7375	30.4	21.8795
0.73889	30.4	21.8717
0.74028	30.4	21.9295
0.74167	30.4	22.1126
0.74306	30.4	21.965
0.74444	30.4	21.8781
0.74583	30.4	21.8565
0.74722	30.4	21.9681
0.74861	30.4	21.8768
0.75	30.3	21.8768
0.75139	30.4	21.9152
0.75278	30.3	21.8754
0.75417	30.4	21.8782
0.75556	30.3	21.8957
0.75694	30.4	21.8728
0.75833	30.5	21.8652
0.75972	30.5	21.8925
0.76111	30.4	22.0165
0.7625	30.4	21.8567
0.76389	30.4	21.888
0.76528	30.4	21.9338
0.76667	30.4	21.91
0.76806	30.3	22.0294
0.76944	30.4	21.8787
0.77083	30.3	21.8947
0.77222	30.5	21.8894
0.77361	30.4	21.871
0.775	30.3	21.8513
0.77639	30.5	21.8401
0.77778	30.3	21.8771
0.77917	30.4	21.8609
0.78056	30.4	21.9067
0.78194	30.3	21.9095
0.78333	30.5	21.8602
0.78472	30.5	21.9194
0.78611	30.4	22.2585
0.7875	30.4	21.9341
0.78889	30.4	22.0953
0.79028	30.4	21.991
0.79167	30.3	22.1381
0.79306	30.4	22.1354
0.79444	30.3	22.1524
0.79583	30.3	22.0644
0.79722	30.4	21.9882
0.79861	30.4	21.9261
0.8	30.4	21.9587
0.80139	30.4	21.8976
0.80278	30.5	21.9421
0.80417	30.5	21.899
0.80556	30.4	21.8763
0.80694	30.5	22.0654
0.80833	30.4	22.0757
0.80972	30.4	22.0539
0.81111	30.4	21.9589
0.8125	30.4	21.9697
0.81389	30.4	21.8572
0.81528	30.4	21.8528
0.81667	30.4	21.8468
0.81806	30.4	21.8305
0.81944	30.5	21.8818
0.82083	30.4	21.8564
0.82222	30.3	21.8632
0.82361	30.4	21.909
0.825	30.4	21.8388
0.82639	30.3	21.8172
0.82778	30.3	21.9634
0.82917	30.6	21.9291
0.83056	30.3	21.8435
0.83194	30.4	21.8383
0.83333	30.3	21.898
0.83472	30.4	21.8891
0.83611	30.5	21.8286
0.8375	30.3	21.8458
0.83889	30.4	21.8205
0.84028	30.3	21.9142
0.84167	30.4	21.9271
0.84306	30.4	21.8791
0.84444	30.3	21.9161
0.84583	30.5	21.8975
0.84722	30.4	21.8164
0.84861	30.4	21.8936
0.85	30.3	21.8939
0.85139	30.3	21.851
0.85278	30.4	21.8987
0.85417	30.4	21.8822
0.85556	30.3	21.8698
0.85694	30.3	21.8368
0.85833	30.3	21.8432
0.85972	30.3	21.919
0.86111	30.4	21.9978
0.8625	30.3	21.9152
0.86389	30.3	21.8616
0.86528	30.4	21.8741
0.86667	30.3	21.952
0.86806	30.6	22.0142
0.86944	30.4	21.8574
0.87083	30.5	21.8648
0.87222	30.4	21.9132
0.87361	30.4	22.0166
0.875	30.4	22.0022
0.87639	30.5	21.986
0.87778	30.4	21.9758
0.87917	30.4	21.9741
0.88056	30.3	21.9769
0.88194	30.5	22.0382
0.88333	30.4	21.9824
0.88472	30.3	22.0805
0.88611	30.2	21.9844
0.8875	30.3	21.9493
0.88889	30.4	21.9353
0.89028	30.3	21.8885
0.89167	30.3	21.9134
0.89306	30.4	21.8863
0.89444	30.4	21.8963
0.89583	30.3	21.8948
0.89722	30.3	21.8607
0.89861	30.4	21.8792
0.9	30.4	21.8424
0.90139	30.3	21.8487
0.90278	30.3	21.8823
0.90417	30.4	21.8694
0.90556	30.3	21.8932
0.90694	30.4	21.8743
0.90833	30.5	21.9425
0.90972	30.3	21.8914
0.91111	30.2	21.8655
0.9125	30.3	21.8558
0.91389	30.3	22.0271
0.91528	30.4	21.849
0.91667	30.6	21.9219
0.91806	30.3	21.8458
0.91944	30.2	21.9553
0.92083	30.2	21.8466
0.92222	30.3	21.9334
0.92361	30.3	21.8457
0.925	30.6	21.8465
0.92639	30.4	21.841
0.92778	30.4	21.8435
0.92917	30.3	21.849
0.93056	30.4	21.8329
0.93194	30.4	21.9129
0.93333	30.2	21.8217
0.93472	30.4	21.8333
0.93611	30.4	21.8302
0.9375	30.4	21.8383
0.93889	30.3	21.8331
0.94028	30.3	21.8282
0.94167	30.4	21.8299
0.94306	30.3	21.8539
0.94444	30.3	21.8725
0.94583	30.4	21.9428
0.94722	30.3	21.8244
0.94861	30.3	21.8188
0.95	30.4	21.8696
0.95139	30.3	21.8219
0.95278	30.3	21.8377
0.95417	30.4	21.8346
0.95556	30.4	21.8523
0.95694	30.3	21.9241
0.95833	30.3	21.8559
0.95972	30.4	21.8484
0.96111	30.3	21.9527
0.9625	30.3	21.8657
0.96389	30.2	21.8685
0.96528	30.3	21.8745
0.96667	30.4	21.8522
0.96806	30.4	21.8682
0.96944	30.4	21.8329
0.97083	30.5	21.836
0.97222	30.4	21.9337
0.97361	30.3	21.8411
0.975	30.3	21.8759
0.97639	30.4	21.867
0.97778	30.4	21.8508
0.97917	30.4	21.8481
0.98056	30.5	21.9
0.98194	30.4	21.8588
0.98333	30.3	21.8552
0.98472	30.4	21.8379
0.98611	30.4	21.8447
0.9875	30.3	21.8414
0.98889	30.4	21.8251
0.99028	30.3	21.8538
0.99167	30.3	21.836
0.99306	30.3	21.8797
0.99444	30.3	21.8702
0.99583	30.5	21.8902
0.99722	30.4	21.8654
0.99861	30.2	21.8412
1	30.3	21.8558
1.00139	30.4	22.0006
1.00278	30.2	21.9154
1.00417	30.5	21.8447
1.00556	30.4	21.8464
1.00694	30.3	21.8806
1.00833	30.3	21.8455
1.00972	30.4	21.9219
1.01111	30.4	21.8458
1.0125	30.3	21.8538
1.01389	30.3	21.8451
1.01528	30.3	21.852
1.01667	30.3	21.8723
1.01806	30.2	21.8863
1.01944	30.3	21.8591
1.02083	30.3	21.8388
1.02222	30.3	21.9256
1.02361	30.3	21.9014
1.025	30.3	21.8391
1.02639	30.3	21.8555
1.02778	30.4	21.9033
1.02917	30.4	21.8488
1.03056	30.3	21.8358
1.03194	30.4	21.833
1.03333	30.3	21.8355
1.03472	30.3	21.8319
1.03611	30.3	21.8321
1.0375	30.4	21.8244
1.03889	30.3	21.9446
1.04028	30.2	21.8268
1.04167	30.2	21.8569
1.04306	30.3	21.836
1.04444	30.3	21.8312
1.04583	30.2	21.8324
1.04722	30.3	21.9487
1.04861	30.3	21.8682
1.05	30.3	21.8413
1.05139	30.4	21.8938
1.05278	30.3	21.8595
1.05417	30.4	21.8787
1.05556	30.4	21.8631
1.05694	30.4	21.8863
1.05833	30.3	21.8767
1.05972	30.4	21.8788
1.06111	30.2	21.8729
1.0625	30.4	21.8633
1.06389	30.3	21.8769
1.06528	30.3	21.8774
1.06667	30.2	21.9199
1.06806	30.4	21.869
1.06944	30.3	21.9091
1.07083	30.4	21.864
1.07222	30.4	21.8752
1.07361	30.4	21.8797
1.075	30.3	21.8574
1.07639	30.4	21.9179
1.07778	30.3	21.9349
1.07917	30.2	21.8663
1.08056	30.3	21.8724
1.08194	30.4	22.0149
1.08333	30.4	21.9153
1.08472	30.3	21.8651
1.08611	30.4	21.8984
1.0875	30.2	21.952
1.08889	30.4	22.0231
1.09028	30.2	22.1741
1.09167	30.3	22.1982
1.09306	30.3	22.1556
1.09444	30.4	22.1179
1.09583	30.3	22.1048
1.09722	30.2	22.1056
1.09861	30.3	22.0781
1.1	30.3	22.0815
1.10139	30.3	22.0352
1.10278	30.4	22.0509
1.10417	30.3	22.1065
1.10556	30.3	22.0542
1.10694	30.4	22.0518
1.10833	30.3	22.0549
1.10972	30.3	22.1195
1.11111	30.4	22.0552
1.1125	30.2	22.0759
1.11389	30.3	22.0771
1.11528	30.4	22.0657
1.11667	30.2	22.0718
1.11806	30.3	22.1291
1.11944	30.2	22.0634
1.12083	30.3	22.0182
1.12222	30.2	22.008
1.12361	30.3	22.0001
1.125	30.3	22.032
1.12639	30.3	22.0863
1.12778	30.3	22.0111
1.12917	30.3	22.0219
1.13056	30.2	21.982
1.13194	30.3	21.9683
1.13333	30.3	22.0027
1.13472	30.3	21.9919
1.13611	30.3	22.0094
1.1375	30.3	21.9876
1.13889	30.3	22.0173
1.14028	30.3	21.9964
1.14167	30.4	21.9828
1.14306	30.3	21.9955
1.14444	30.4	22.0099
1.14583	30.3	22.0157
1.14722	30.5	22.0003
1.14861	30.3	21.9682
1.15	30.2	21.9659
1.15139	30.3	21.9686
1.15278	30.4	21.9576
1.15417	30.4	21.949
1.15556	30.4	21.9527
1.15694	30.3	21.9586
1.15833	30.4	22.003
1.15972	30.2	21.9482
1.16111	30.3	22.0399
1.1625	30.3	21.9585
1.16389	30.3	21.9597
1.16528	30.3	22.025
1.16667	30.3	22.0746
1.16806	30.3	21.9535
1.16944	30.4	21.9336
1.17083	30.3	21.9827
1.17222	30.3	21.9562
1.17361	30.4	21.9361
1.175	30.3	21.981
1.17639	30.3	21.9524
1.17778	30.2	21.9494
1.17917	30.3	21.9424
1.18056	30.3	21.9586
1.18194	30.2	21.9332
1.18333	30.4	21.9408
1.18472	30.3	21.9435
1.18611	30.3	21.9858
1.1875	30.1	21.9132
1.18889	30.4	21.9554
1.19028	30.4	21.9986
1.19167	30.4	21.906
1.19306	30.2	21.8966
1.19444	30.4	21.9948
1.19583	30.3	21.9293
1.19722	30.2	21.9168
1.19861	30.4	21.9433
1.2	30.3	21.9235
1.20139	30.3	21.9097
1.20278	30.3	21.9115
1.20417	30.3	21.9022
1.20556	30.2	21.9009
1.20694	30.3	21.9312
1.20833	30.3	21.9067
1.20972	30.2	21.9128
1.21111	30.2	21.9119
1.2125	30.3	21.9887
1.21389	30.2	21.9167
1.21528	30.2	21.907
1.21667	30.4	21.9223
1.21806	30.4	21.9063
1.21944	30.4	21.885
1.22083	30.2	21.8956
1.22222	30.4	21.9011
1.22361	30.3	21.9253
1.225	30.3	21.9411
1.22639	30.3	21.9534
1.22778	30.2	21.9026
1.22917	30.2	21.8974
1.23056	30.3	21.9015
1.23194	30.3	21.9128
1.23333	30.3	21.8864
1.23472	30.3	21.8812
1.23611	30.2	21.981
1.2375	30.3	21.886
1.23889	30.3	21.8945
1.24028	30.3	21.9102
1.24167	30.3	21.9278
1.24306	30.3	21.8755
1.24444	30.3	21.878
1.24583	30.2	21.9168
1.24722	30.4	21.9173
1.24861	30.2	22.0327
1.25	30.4	21.8805
1.25139	30.2	21.8745
1.25278	30.2	21.8657
1.25417	30.3	21.8842
1.25556	30.3	21.8826
1.25694	30.2	21.9108
1.25833	30.3	21.9284
1.25972	30.2	21.9205
1.26111	30.3	21.8869
1.2625	30.2	21.8736
1.26389	30.3	21.89
1.26528	30.3	21.8518
1.26667	30.3	21.8515
1.26806	30.3	21.8729
1.26944	30.3	21.8493
1.27083	30.3	21.8626
1.27222	30.3	21.9972
1.27361	30.4	21.8499
1.275	30.3	21.9284
1.27639	30.3	21.8482
1.27778	30.3	21.8607
1.27917	30.2	21.8469
1.28056	30.3	21.849
1.28194	30.4	21.8594
1.28333	30.3	21.8499
1.28472	30.3	21.8445
1.28611	30.4	21.8543
1.2875	30.2	21.8641
1.28889	30.3	21.8587
1.29028	30.3	21.8636
1.29167	30.4	21.9373
1.29306	30.4	21.8889
1.29444	30.2	21.8684
1.29583	30.3	21.8868
1.29722	30.3	21.8747
1.29861	30.2	21.8843
1.3	30.3	21.8945
1.30139	30.2	21.8704
1.30278	30.3	21.8846
1.30417	30.3	21.9059
1.30556	30.4	21.877
1.30694	30.4	21.8607
1.30833	30.2	21.8405
1.30972	30.2	22.0092
1.31111	30.3	21.8737
1.3125	30.4	21.8691
1.31389	30.3	21.8698
1.31528	30.2	21.8541
1.31667	30.3	21.8522
1.31806	30.2	21.8377
1.31944	30.4	21.9322
1.32083	30.2	21.8859
1.32222	30.4	21.8564
1.32361	30.3	21.8413
1.325	30.3	21.8539
1.32639	30.4	21.8299
1.32778	30.2	21.832
1.32917	30.3	21.863
1.33056	30.3	21.8478
1.33194	30.3	21.9314
1.33333	30.2	21.8964
1.33472	30.3	21.8632
1.33611	30.3	21.8795
1.3375	30.3	21.901
1.33889	30.2	21.8972
1.34028	30.3	21.9047
1.34167	30.2	21.9348
1.34306	30.4	21.8622
1.34444	30.2	21.867
1.34583	30.3	21.9022
1.34722	30.1	21.9471
1.34861	30.3	21.8892
1.35	30.3	21.9017
1.35139	30.3	21.8965
1.35278	30.3	21.9159
1.35417	30.3	22.0048
1.35556	30.4	21.9161
1.35694	30.2	21.9083
1.35833	30.3	21.9035
1.35972	30.3	21.9098
1.36111	30.3	21.8974
1.3625	30.2	21.892
1.36389	30.3	21.8852
1.36528	30.3	21.875
1.36667	30.1	21.9783
1.36806	30.3	21.9042
1.36944	30.2	21.8903
1.37083	30.2	21.9337
1.37222	30.1	21.955
1.37361	30.3	21.92
1.375	30.3	21.8844
1.37639	30.3	21.9355
1.37778	30.3	21.9225
1.37917	30.2	21.8972
1.38056	30.3	21.9147
1.38194	30.4	21.9152
1.38333	30.3	21.8895
1.38472	30.3	21.9005
1.38611	30.2	21.8839
1.3875	30.2	22.0687
1.38889	30.3	21.8848
1.39028	30.3	21.9249
1.39167	30.3	21.8793
1.39306	30.2	21.9367
1.39444	30.2	21.8894
1.39583	30.2	21.9517
1.39722	30.3	21.8923
1.39861	30.2	21.8802
1.4	30.3	21.8903
1.40139	30.3	21.8812
1.40278	30.3	21.9672
1.40417	30.3	21.9867
1.40556	30.2	21.9015
1.40694	30.3	21.8761
1.40833	30.2	21.8616
1.40972	30.5	21.8661
1.41111	30.3	21.8622
1.4125	30.3	21.8531
1.41389	30.3	21.8615
1.41528	30.3	22.0692
1.41667	30.2	21.8858
1.41806	30.2	21.8752
1.41944	30.3	21.8835
1.42083	30.3	21.8871
1.42222	30.3	21.8713
1.42361	30.3	21.8745
1.425	30.3	21.9232
1.42639	30.2	21.9825
1.42778	30.3	21.8824
1.42917	30.3	21.8805
1.43056	30.3	21.9013
1.43194	30.4	21.9418
1.43333	30.3	21.8721
1.43472	30.3	21.9601
1.43611	30.4	21.8695
1.4375	30.4	21.9259
1.43889	30.3	21.8641
1.44028	30.3	21.8634
1.44167	30.3	21.9214
1.44306	30.3	21.951
1.44444	30.2	21.905
1.44583	30.2	21.8944
1.44722	30.3	21.8766
1.44861	30.3	21.8742
1.45	30.3	21.8574
1.45139	30.2	21.8945
1.45278	30.3	21.8497
1.45417	30.3	21.8353
1.45556	30.3	21.8899
1.45694	30.3	21.8704
1.45833	30.3	21.9118
1.45972	30.3	21.8923
1.46111	30.3	21.9102
1.4625	30.4	21.8865
1.46389	30.3	21.8978
1.46528	30.3	21.9112
1.46667	30.3	22.0524
1.46806	30.4	21.9409
1.46944	30.3	21.9654
1.47083	30.4	21.9351
1.47222	30.3	22.054
1.47361	30.4	22.047
1.475	30.4	22.0565
1.47639	30.3	22.0379
1.47778	30.3	22.0292
1.47917	30.3	22.091
1.48056	30.3	21.9426
1.48194	30.3	22.1102
1.48333	30.3	22.1534
1.48472	30.3	21.8944
1.48611	30.2	21.8884
1.4875	30.3	21.8799
1.48889	30.3	21.884
1.49028	30.3	21.8779
1.49167	30.2	21.9948
1.49306	30.3	21.9374
1.49444	30.3	22.0354
1.49583	30.3	21.9296
1.49722	30.3	21.9076
1.49861	30.2	21.8781
1.5	30.2	21.8892
1.50139	30.2	21.9815
1.50278	30.2	22.0758
1.50417	30.3	22.0429
1.50556	30.3	22.0956
1.50694	30.2	21.9461
1.50833	30.3	21.9014
1.50972	30.4	21.9023
1.51111	30.3	22.0021
1.5125	30.2	21.9035
1.51389	30.3	21.892
1.51528	30.3	21.9319
1.51667	30.3	21.8998
1.51806	30.3	21.9088
1.51944	30.3	22.0658
1.52083	30.3	21.8922
1.52222	30.3	21.8916
1.52361	30.3	21.905
1.525	30.3	21.8804
1.52639	30.4	21.889
1.52778	30.4	21.8762
1.52917	30.2	21.9024
1.53056	30.3	21.9109
1.53194	30.3	21.8493
1.53333	30.4	21.9921
1.53472	30.4	21.8879
1.53611	30.3	21.8854
1.5375	30.2	21.8788
1.53889	30.3	21.9578
1.54028	30.3	21.8941
1.54167	30.3	21.9061
1.54306	30.3	21.9163
1.54444	30.3	21.9129
1.54583	30.3	22.0085
1.54722	30.2	21.9279
1.54861	30.2	21.9442
1.55	30.4	21.8967
1.55139	30.3	21.9177
1.55278	30.2	21.8867
1.55417	30.3	21.9002
1.55556	30.3	21.881
1.55694	30.2	21.9251
1.55833	30.3	21.9047
1.55972	30.3	21.879
1.56111	30.2	21.883
1.5625	30.2	21.892
1.56389	30.3	21.9305
1.56528	30.3	21.9107
1.56667	30.3	21.933
1.56806	30.2	21.9592
1.56944	30.3	21.9034
1.57083	30.3	21.9273
1.57222	30.4	21.9727
1.57361	30.3	21.9107
1.575	30.3	21.9642
1.57639	30.2	21.9053
1.57778	30.3	21.9511
1.57917	30.3	21.9093
1.58056	30.3	21.8973
1.58194	30.4	21.9007
1.58333	30.3	21.8859
1.58472	30.3	21.8949
1.58611	30.2	21.9498
1.5875	30.3	21.9335
1.58889	30.2	21.9101
1.59028	30.3	21.9269
1.59167	30.2	21.8824
1.59306	30.1	21.948
1.59444	30.3	21.9123
1.59583	30.3	21.9088
1.59722	30.2	21.9538
1.59861	30.3	21.8958
1.6	30.3	21.9319
1.60139	30.3	21.9461
1.60278	30.3	21.9072
1.60417	30.2	21.9426
1.60556	30.2	21.9908
1.60694	30.3	21.9328
1.60833	30.3	22.0089
1.60972	30.3	22.1217
1.61111	30.4	22.0488
1.6125	30.4	21.955
1.61389	30.2	21.9193
1.61528	30.3	21.9576
1.61667	30.4	21.907
1.61806	30.3	21.9206
1.61944	30.3	21.9102
1.62083	30.4	22.0353
1.62222	30.3	21.9182
1.62361	30.2	21.9561
1.625	30.3	21.9518
1.62639	30.3	21.9753
1.62778	30.2	21.916
1.62917	30.2	21.9167
1.63056	30.2	21.9096
1.63194	30.2	21.922
1.63333	30.4	21.8974
1.63472	30.2	21.8964
1.63611	30.4	21.8857
1.6375	30.3	21.8957
1.63889	30.2	22.0557
1.64028	30.4	21.8944
1.64167	30.3	21.9214
1.64306	30.2	21.91
1.64444	30.3	21.9695
1.64583	30.2	21.9212
1.64722	30.4	21.9215
1.64861	30.2	21.9105
1.65	30.2	21.8851
1.65139	30.2	21.9101
1.65278	30.3	21.8981
1.65417	30.2	21.9376
1.65556	30.3	21.8865
1.65694	30.3	21.9646
1.65833	30.3	21.9595
1.65972	30.3	21.8885
1.66111	30.2	21.8882
1.6625	30.3	21.8844
1.66389	30.2	22.0282
1.66528	30.3	21.9783
1.66667	30.3	21.8834
1.66806	30.2	21.8966
1.66944	30.4	21.9191
1.67083	30.2	21.896
1.67222	30.2	21.8787
1.67361	30.4	21.8762
1.675	30.2	21.8616
1.67639	30.4	21.8611
1.67778	30.3	21.8868
1.67917	30.4	21.8747
1.68056	30.4	21.8722
1.68194	30.3	21.8744
1.68333	30.3	21.8726
1.68472	30.3	21.874
1.68611	30.3	21.9662
1.6875	30.2	21.8849
1.68889	30.3	21.8952
1.69028	30.3	21.8606
1.69167	30.3	21.8651
1.69306	30.2	21.9536
1.69444	30.3	21.8624
1.69583	30.3	21.9442
1.69722	30.3	21.8908
1.69861	30.1	21.8844
1.7	30.2	21.8963
1.70139	30.3	21.8698
1.70278	30.2	21.8711
1.70417	30.4	21.8621
1.70556	30.2	21.8714
1.70694	30.3	21.9074
1.70833	30.2	21.8452
1.70972	30.2	21.8541
1.71111	30.2	21.8547
1.7125	30.3	21.9263
1.71389	30.3	21.8686
1.71528	30.2	21.9371
1.71667	30.3	21.8709
1.71806	30.1	21.8994
1.71944	30.3	21.8885
1.72083	30.3	21.8662
1.72222	30.2	21.8733
1.72361	30.2	21.8842
1.725	30.2	21.9506
1.72639	30.2	21.8742
1.72778	30.3	21.9083
1.72917	30.2	21.8842
1.73056	30.2	21.995
1.73194	30.2	21.991
1.73333	30.2	21.8705
1.73472	30.4	21.8802
1.73611	30.3	21.9115
1.7375	30.2	21.8679
1.73889	30.2	21.858
1.74028	30.2	21.926
1.74167	30.2	21.873
1.74306	30.3	21.988
1.74444	30.1	21.9209
1.74583	30.3	21.9418
1.74722	30.2	21.9174
1.74861	30.3	21.8789
1.75	30.4	21.9093
1.75139	30.1	21.9122
1.75278	30.3	21.897
1.75417	30.3	21.8905
1.75556	30.2	21.8903
1.75694	30.4	21.9067
1.75833	30.3	21.8878
1.75972	30.3	21.8776
1.76111	30.3	21.8911
1.7625	30.3	21.8874
1.76389	30.3	21.9121
1.76528	30.3	21.8953
1.76667	30.2	21.9458
1.76806	30.2	21.9957
1.76944	30.2	21.9807
1.77083	30.3	22.0087
1.77222	30.4	21.9051
1.77361	30.2	21.9049
1.775	30.3	21.9807
1.77639	30.2	21.8907
1.77778	30.2	22.0951
1.77917	30.2	21.9197
1.78056	30.3	22.0069
1.78194	30.3	22.0526
1.78333	30.2	21.9907
1.78472	30.4	21.9534
1.78611	30.2	21.9343
1.7875	30.2	21.9178
1.78889	30.2	21.929
1.79028	30.1	21.9216
1.79167	30.2	21.8775
1.79306	30.2	21.9028
1.79444	30.1	21.8679
1.79583	30.2	21.9067
1.79722	30.2	21.8663
1.79861	30.2	21.9091
1.8	30.3	21.9399
1.80139	30.1	21.8759
1.80278	30.3	21.9396
1.80417	30.3	21.9849
1.80556	30.2	21.9287
1.80694	30.1	21.8971
1.80833	30.2	22.0336
1.80972	30.3	22.0655
1.81111	30.3	21.9572
1.8125	30.2	21.9439
1.81389	30.3	21.9634
1.81528	30.2	21.9566
1.81667	30.3	21.923
1.81806	30.2	21.9755
1.81944	30.2	21.9755
1.82083	30.2	21.9051
1.82222	30.2	21.8986
1.82361	30.2	21.8955
1.825	30.2	21.8919
1.82639	30.1	21.993
1.82778	30.3	21.9527
1.82917	30.2	21.925
1.83056	30.3	21.9022
1.83194	30.2	22.0036
1.83333	30.2	21.8945
1.83472	30.2	21.8963
1.83611	30.2	21.9257
1.8375	30.2	21.9792
1.83889	30.1	21.8933
1.84028	30.3	21.9363
1.84167	30.1	21.8941
1.84306	30.3	21.8828
1.84444	30.2	21.9842
1.84583	30.2	21.9074
1.84722	30.2	21.92
1.84861	30.2	21.9036
1.85	30.2	21.9189
1.85139	30.3	21.8839
1.85278	30.1	21.8937
1.85417	30.2	21.8854
1.85556	30.2	21.8922
1.85694	30.2	21.874
1.85833	30.1	21.9037
1.85972	30.1	21.9216
1.86111	30.2	21.9793
1.8625	30.2	21.9369
1.86389	30.3	21.9708
1.86528	30.2	21.9408
1.86667	30.2	21.9427
1.86806	30.2	21.8872
1.86944	30.2	21.9025
1.87083	30.1	22.0003
1.87222	30.2	21.9578
1.87361	30.3	21.8907
1.875	30.2	21.8854
1.87639	30.2	21.9247
1.87778	30.2	21.9005
1.87917	30.1	21.944
1.88056	30.3	21.8974
1.88194	30.1	21.9732
1.88333	30.3	21.9092
1.88472	30.3	21.9447
1.88611	30.2	21.88
1.8875	30.1	21.9067
1.88889	30.1	21.9609
1.89028	30.3	21.9116
1.89167	30.2	21.8879
1.89306	30.2	21.9131
1.89444	30.3	22.0309
1.89583	30.2	21.9272
1.89722	30.2	21.8779
1.89861	30.3	21.8879
1.9	30.2	21.9366
1.90139	30.2	21.9004
1.90278	30.1	21.9727
1.90417	30.2	21.9657
1.90556	30.2	21.903
1.90694	30.3	21.8859
1.90833	30.3	21.9046
1.90972	30.2	21.9782
1.91111	30.2	21.9467
1.9125	30.1	21.8833
1.91389	30.2	21.8861
1.91528	30.2	21.9092
1.91667	30.3	21.9223
1.91806	30.2	21.9888
1.91944	30.2	21.8865
1.92083	30.2	21.9156
1.92222	30.3	21.9262
1.92361	30.2	21.8943
1.925	30.3	21.89
1.92639	30.3	21.8948
1.92778	30.3	21.942
1.92917	30.2	21.9222
1.93056	30.2	21.8814
1.93194	30.2	21.9356
1.93333	30.3	21.9519
1.93472	30.3	21.9654
1.93611	30.3	21.9225
1.9375	30.2	21.9588
1.93889	30.4	21.8939
1.94028	30.3	21.8703
1.94167	30.2	21.9613
1.94306	30.3	21.8984
1.94444	30.2	21.971
1.94583	30.3	21.9154
1.94722	30.3	21.9203
1.94861	30.3	21.9625
1.95	30.3	21.868
1.95139	30.3	21.9142
1.95278	30.4	21.8718
1.95417	30.2	21.9112
1.95556	30.3	21.8925
1.95694	30.1	21.9157
1.95833	30.3	21.8962
1.95972	30.3	21.91
1.96111	30.3	21.895
1.9625	30.2	21.8784
1.96389	30.2	21.9365
1.96528	30.3	21.8853
1.96667	30.3	21.916
1.96806	30.4	21.9435
1.96944	30.2	21.975
1.97083	30.3	21.9135
1.97222	30.3	21.9081
1.97361	30.2	21.9082
1.975	30.3	21.9267
1.97639	30.3	21.8909
1.97778	30.4	21.9102
1.97917	30.3	21.9107
1.98056	30.2	21.8954
1.98194	30.1	21.9006
1.98333	30.2	22.0685
1.98472	30.3	21.8994
1.98611	30.3	21.9901
1.9875	30.3	21.8715
1.98889	30.3	21.8619
1.99028	30.2	22.014
1.99167	30.3	21.9036
1.99306	30.2	21.8921
1.99444	30.2	21.8722
1.99583	30.4	21.8874
1.99722	30.3	22.0726
1.99861	30.2	22.381
2	30.1	22.3656
2.00139	30.3	22.2987
2.00278	30.2	22.1875
2.00417	30.2	22.1763
2.00556	30.3	22.089
2.00694	30.2	21.924
2.00833	30.4	22.0079
2.00972	30.3	21.9161
2.01111	30.2	21.9309
2.0125	30.3	21.905
2.01389	30.2	22.0146
2.01528	30.2	21.9312
2.01667	30.3	21.974
2.01806	30.2	21.9108
2.01944	30.3	22.0727
2.02083	30.2	22.1863
2.02222	30.1	21.948
2.02361	30.3	21.9383
2.025	30.3	21.9398
2.02639	30.2	21.9745
2.02778	30.3	21.9063
2.02917	30.2	21.96
2.03056	30.2	22.0431
2.03194	30.1	21.9056
2.03333	30.4	21.9153
2.03472	30.3	21.9645
2.03611	30.3	21.9197
2.0375	30.3	21.9019
2.03889	30.2	21.9179
2.04028	30.2	21.9481
2.04167	30.2	21.9528
2.04306	30.3	21.9472
2.04444	30.2	21.9276
2.04583	30.2	22.0011
2.04722	30.3	22.0502
2.04861	30.3	21.9799
2.05	30.2	22.0559
2.05139	30.3	22.0269
2.05278	30.4	22.0627
2.05417	30.4	22.0368
2.05556	30.2	22.0889
2.05694	30.2	22.0342
2.05833	30.3	22.0375
2.05972	30.3	22.022
2.06111	30.3	21.9634
2.0625	30.3	21.9377
2.06389	30.3	21.9108
2.06528	30.2	21.9206
2.06667	30.3	21.9171
2.06806	30.2	21.9109
2.06944	30.3	21.9389
2.07083	30.2	21.9218
2.07222	30.3	21.9993
2.07361	30.2	22.0404
2.075	30.3	21.9126
2.07639	30.3	21.9888
2.07778	30.4	21.9555
2.07917	30.3	21.9141
2.08056	30.3	21.9177
2.08194	30.3	21.9236
2.08333	30.2	21.9192
2.08472	30.3	21.9194
2.08611	30.2	21.9434
2.0875	30.3	21.9401
2.08889	30.2	21.9293
2.09028	30.1	21.9089
2.09167	30.3	22.0247
2.09306	30.3	21.9438
2.09444	30.2	21.9724
2.09583	30.3	22.0243
2.09722	30.3	22.0937
2.09861	30.3	22.1659
2.1	30.3	22.1966
2.10139	30.2	22.0904
2.10278	30.2	22.1088
2.10417	30.3	22.2273
2.10556	30.2	22.0867
2.10694	30.3	22.1453
2.10833	30.2	22.1458
2.10972	30.3	22.1234
2.11111	30.3	22.149
2.1125	30.2	22.3197
2.11389	30.3	22.2171
2.11528	30.2	22.2413
2.11667	30.2	22.2042
2.11806	30.4	22.2874
2.11944	30.3	22.2542
2.12083	30.3	22.1941
2.12222	30.1	22.3092
2.12361	30.3	22.2305
2.125	30.3	22.1767
2.12639	30.3	22.1784
2.12778	30.3	22.1395
2.12917	30.2	22.1623
2.13056	30.3	22.1613
2.13194	30.3	22.1228
2.13333	30.2	22.2007
2.13472	30.3	22.2677
2.13611	30.3	22.3647
2.1375	30.2	22.316
2.13889	30.2	22.2927
2.14028	30.3	22.2808
2.14167	30.2	22.277
2.14306	30.2	22.2666
2.14444	30.2	22.1996
2.14583	30.2	22.2478
2.14722	30.2	22.1675
2.14861	30.2	22.2494
2.15	30.2	22.0887
2.15139	30.2	22.0971
2.15278	30.3	22.1558
2.15417	30.3	22.1003
2.15556	30.3	22.0724
2.15694	30.3	22.046
2.15833	30.2	22.2264
2.15972	30.3	22.0346
2.16111	30.2	22.1035
2.1625	30.2	22.0915
2.16389	30.3	22.0285
2.16528	30.1	22.1029
2.16667	30.2	22.032
2.16806	30.2	22.0504
2.16944	30.3	22.0894
2.17083	30.3	22.0898
2.17222	30.2	22.0849
2.17361	30.2	22.0892
2.175	30.2	22.0555
2.17639	30.3	22.0811
2.17778	30.2	22.0245
2.17917	30.2	22.0731
2.18056	30.3	22.0759
2.18194	30.3	22.0224
2.18333	30.4	22.0165
2.18472	30.2	22.1223
2.18611	30.3	22.011
2.1875	30.2	22.0465
2.18889	30.2	22.0156
2.19028	30.2	22.0552
2.19167	30.3	22.0385
2.19306	30.3	22.0371
2.19444	30.2	21.9617
2.19583	30.3	21.9656
2.19722	30.3	21.954
2.19861	30.2	21.9685
2.2	30.3	21.9952
2.20139	30.3	22.0221
2.20278	30.3	21.9907
2.20417	30.3	22.0557
2.20556	30.2	21.9656
2.20694	30.4	21.9483
2.20833	30.3	21.9747
2.20972	30.2	22.125
2.21111	30.2	21.998
2.2125	30.2	22.0052
2.21389	30.2	21.961
2.21528	30.3	21.9769
2.21667	30.3	21.9605
2.21806	30.2	21.9853
2.21944	30.4	21.9539
2.22083	30.4	22.0093
2.22222	30.2	22.0153
2.22361	30.2	21.9664
2.225	30.3	21.9683
2.22639	30.3	21.9541
2.22778	30.2	22.0307
2.22917	30.1	21.9561
2.23056	30.2	21.974
2.23194	30.2	22.0197
2.23333	30.2	21.9887
2.23472	30.3	21.9726
2.23611	30.2	21.9616
2.2375	30.2	21.9741
2.23889	30.2	21.9463
2.24028	30.1	21.9999
2.24167	30.3	21.9518
2.24306	30.2	21.9635
2.24444	30.3	21.9644
2.24583	30.3	21.9532
2.24722	30.2	21.9827
2.24861	30.3	21.9481
2.25	30.2	21.9432
2.25139	30.2	21.952
2.25278	30.2	21.9868
2.25417	30.3	21.946
2.25556	30.2	21.9312
2.25694	30.2	21.9699
2.25833	30.3	21.9623
2.25972	30.1	21.9141
2.26111	30.3	21.933
2.2625	30.2	22.1051
2.26389	30.3	21.9328
2.26528	30.2	21.9345
2.26667	30.2	21.936
2.26806	30.3	21.9258
2.26944	30.3	22.0526
2.27083	30.2	21.9641
2.27222	30.3	21.9328
2.27361	30.2	21.9655
2.275	30.1	21.9146
2.27639	30.3	21.9193
2.27778	30.3	22.0247
2.27917	30.1	22.0614
2.28056	30.2	21.9658
2.28194	30.2	21.9278
2.28333	30.2	21.9336
2.28472	30.3	21.9213
2.28611	30.2	21.9626
2.2875	30.2	22.0302
2.28889	30.3	21.9222
2.29028	30.3	21.9364
2.29167	30.3	21.9254
2.29306	30.3	21.9573
2.29444	30.3	21.925
2.29583	30.3	21.9334
2.29722	30.1	21.9989
2.29861	30.2	21.9362
2.3	30.2	21.9479
2.30139	30.3	21.9587
2.30278	30.2	21.9844
2.30417	30.3	21.9654
2.30556	30.3	21.992
2.30694	30.1	21.9875
2.30833	30.2	21.9845
2.30972	30.3	22.0201
2.31111	30.2	22.1158
2.3125	30.3	22.0077
2.31389	30.3	22.0269
2.31528	30.2	22.0625
2.31667	30.3	21.9952
2.31806	30.2	21.9509
2.31944	30.2	21.9549
2.32083	30.3	21.9506
2.32222	30.2	21.9758
2.32361	30.3	21.982
2.325	30.2	21.9787
2.32639	30.4	21.9944
2.32778	30.3	21.9752
2.32917	30.2	21.9605
2.33056	30.2	21.9594
2.33194	30.3	21.9316
2.33333	30.3	21.9581
2.33472	30.2	22.0755
2.33611	30.3	21.9711
2.3375	30.2	22.1137
2.33889	30.3	21.9746
2.34028	30.3	22.026
2.34167	30.3	21.9484
2.34306	30.3	21.9705
2.34444	30.2	22.011
2.34583	30.3	21.9847
2.34722	30.3	21.9989
2.34861	30.2	22.0609
2.35	30.2	21.9894
2.35139	30.3	21.9884
2.35278	30.2	21.94
2.35417	30.2	21.9583
2.35556	30.2	22.0125
2.35694	30.3	21.9621
2.35833	30.2	21.9399
2.35972	30.2	22.0343
2.36111	30.3	21.9299
2.3625	30.3	21.9541
2.36389	30.3	21.9117
2.36528	30.2	22.0072
2.36667	30.2	21.9205
2.36806	30.3	22.0228
2.36944	30.1	22.0464
2.37083	30.1	22.1697
2.37222	30.1	22.1335
2.37361	30.2	22.155
2.375	30.3	22.1249
2.37639	30.2	22.1163
2.37778	30.2	22.1299
2.37917	30.3	22.1964
2.38056	30.1	22.2113
2.38194	30.3	22.1761
2.38333	30.3	22.2557
2.38472	30.2	22.0708
2.38611	30.3	22.0527
2.3875	30.1	22.1568
2.38889	30.3	22.0768
2.39028	30.2	22.0268
2.39167	30.2	22.0951
2.39306	30.2	22.092
2.39444	30.3	22.0501
2.39583	30.2	22.0065
2.39722	30.2	22.0337
2.39861	30.3	21.9867
2.4	30.2	22.0049
2.40139	30.1	22.0034
2.40278	30.2	21.9591
2.40417	30.2	22.1131
2.40556	30.3	21.9836
2.40694	30.2	21.9294
2.40833	30.3	21.8685
2.40972	30.3	22.0143
2.41111	30.1	21.9593
2.4125	30.3	22.1273
2.41389	30.3	21.9584
2.41528	30.3	22.0561
2.41667	30.2	21.9662
2.41806	30.3	21.9901
2.41944	30.1	21.9667
2.42083	30.3	21.9268
2.42222	30.1	21.9382
2.42361	30.3	21.9656
2.425	30.2	22.0513
2.42639	30.1	21.9451
2.42778	30.1	21.9691
2.42917	30.2	22.1997
2.43056	30.2	21.9754
2.43194	30.2	22.0652
2.43333	30.3	21.9815
2.43472	30.2	21.9797
2.43611	30.2	22.0059
2.4375	30.2	21.9855
2.43889	30.2	22.0625
2.44028	30.3	22.016
2.44167	30.3	22.0351
2.44306	30.2	21.9732
2.44444	30.2	21.9346
2.44583	30	21.9583
2.44722	30.1	22.1028
2.44861	30.2	22.0542
2.45	30.3	21.9682
2.45139	30.3	22.0177
2.45278	30.2	22.0354
2.45417	30.1	21.985
2.45556	30.2	21.9832
2.45694	30.1	21.9714
2.45833	30.2	22.016
2.45972	30.2	22.0085
2.46111	30.4	21.9579
2.4625	30.2	22.0416
2.46389	30.3	21.9791
2.46528	30.2	21.9822
2.46667	30.2	21.9621
2.46806	30.2	21.9653
2.46944	30.3	22.0203
2.47083	30.3	21.9948
2.47222	30.2	22.0038
2.47361	30.2	21.9814
2.475	30.3	21.9841
2.47639	30.1	21.9696
2.47778	30.3	21.9685
2.47917	30.1	22.0769
2.48056	30.2	22.081
2.48194	30.2	21.9735
2.48333	30.2	21.9638
2.48472	30.2	21.9579
2.48611	30.2	21.9782
2.4875	30.2	22.0792
2.48889	30.1	21.9489
2.49028	30.3	21.9584
2.49167	30.2	22.0303
2.49306	30.2	21.9804
2.49444	30.3	21.994
2.49583	30.2	21.9913
2.49722	30.2	22.0909
2.49861	30.3	22.0357
2.5	30.2	21.9947
2.50139	30.3	21.9939
2.50278	30.3	22.0063
2.50417	30.2	22.0572
2.50556	30.2	21.9807
2.50694	30.3	21.9863
2.50833	30.1	22.0088
2.50972	30.3	21.9785
2.51111	30.2	21.9874
2.5125	30.2	22.0156
2.51389	30.3	21.9989
2.51528	30.3	22.1163
2.51667	30.2	22.0014
2.51806	30.2	22.0064
2.51944	30.1	22.0275
2.52083	30.1	22.0487
2.52222	30.1	22.0725
2.52361	30.2	22.0702
2.525	30.3	22.2811
2.52639	30.2	22.2032
2.52778	30.2	22.1855
2.52917	30.3	22.1196
2.53056	30.3	22.2452
2.53194	30.2	22.2324
2.53333	30.2	22.1373
2.53472	30.3	22.0991
2.53611	30.1	22.1203
2.5375	30.2	22.1443
2.53889	30.3	22.0894
2.54028	30.3	22.0915
2.54167	30.1	22.084
2.54306	30.3	22.1077
2.54444	30.3	22.0713
2.54583	30.3	22.0769
2.54722	30.2	22.1182
2.54861	30.1	22.077
2.55	30.2	22.0551
2.55139	30.2	22.0991
2.55278	30.3	22.0549
2.55417	30.2	22.0672
2.55556	30.3	22.1001
2.55694	30.2	22.0534
2.55833	30.2	22.123
2.55972	30.3	22.0585
2.56111	30.2	22.0555
2.5625	30.2	22.015
2.56389	30.3	22.0406
2.56528	30.3	22.0522
2.56667	30.2	22.0577
2.56806	30.2	22.1689
2.56944	30.2	22.0069
2.57083	30.2	22.0599
2.57222	30.2	22.0167
2.57361	30.2	22.0226
2.575	30.2	22.1906
2.57639	30.3	22.0719
2.57778	30.3	22.1518
2.57917	30.1	22.0581
2.58056	30.2	22.0335
2.58194	30.2	22.0656
2.58333	30.3	22.089
2.58472	30.2	22.0517
2.58611	30.1	22.0534
2.5875	30.3	22.1127
2.58889	30.2	22.1157
2.59028	30.2	22.0773
2.59167	30.3	22.0869
2.59306	30.2	22.1076
2.59444	30.3	22.1304
2.59583	30.2	22.1054
2.59722	30.2	22.1506
2.59861	30.2	22.1747
2.6	30.2	22.1891
2.60139	30.3	22.1578
2.60278	30.2	22.1622
2.60417	30.3	22.1683
2.60556	30.2	22.2047
2.60694	30.2	22.2078
2.60833	30.2	22.1782
2.60972	30.1	22.2215
2.61111	30.2	22.0962
2.6125	30.1	22.0766
2.61389	30.2	22.1597
2.61528	30.3	22.0943
2.61667	30.2	22.1058
2.61806	30.2	22.1722
2.61944	30.2	22.0537
2.62083	30.2	22.1145
2.62222	30.2	22.2382
2.62361	30.1	22.038
2.625	30.3	22.0317
2.62639	30.3	22.4238
2.62778	30.4	22.0421
2.62917	30.4	22.047
2.63056	30.3	22.0269
2.63194	30.2	22.0537
2.63333	30.2	22.0278
2.63472	30.2	22.0797
2.63611	30.3	22.0324
2.6375	30.2	22.0859
2.63889	30.1	22.0324
2.64028	30.2	22.1796
2.64167	30.2	22.0095
2.64306	30.2	22.0254
2.64444	30.2	22.0357
2.64583	30.2	21.9999
2.64722	30.2	22.0867
2.64861	30.3	22.168
2.65	30.1	22.0193
2.65139	30.2	22.0122
2.65278	30.2	22.0062
2.65417	30.3	22.0727
2.65556	30.3	22.0088
2.65694	30.2	22.0293
2.65833	30.1	22.1838
2.65972	30.2	22.006
2.66111	30.2	22.0513
2.6625	30.1	22.0689
2.66389	30.3	22.0804
2.66528	30.3	22.1096
2.66667	30.2	22.121
2.66806	30.3	22.105
2.66944	30.1	22.0807
2.67083	30.3	22.0733
2.67222	30.2	22.0709
2.67361	30.2	22.0541
2.675	30.3	22.0822
2.67639	30.1	22.1772
2.67778	30.1	22.1288
2.67917	30.2	22.053
2.68056	30.2	22.0357
2.68194	30.3	22.085
2.68333	30.3	22.1003
2.68472	30.2	22.0815
2.68611	30.2	22.0423
2.6875	30.1	22.058
2.68889	30.2	22.0094
2.69028	30.1	22.0556
2.69167	30.3	22.0024
2.69306	30.2	22.0472
2.69444	30.1	22.2174
2.69583	30.2	22.0796
2.69722	30.1	22.159
2.69861	30.2	22.0297
2.7	30.2	22.105
2.70139	30.1	22.0285
2.70278	30.2	21.9875
2.70417	30.3	22.0293
2.70556	30.2	21.9827
2.70694	30.2	22.0137
2.70833	30.3	21.988
2.70972	30.2	21.9865
2.71111	30.2	21.9843
2.7125	30.2	21.967
2.71389	30.3	22.0599
2.71528	30.2	21.9997
2.71667	30.2	22.0285
2.71806	30.1	22.0607
2.71944	30.1	21.9718
2.72083	30.1	21.9942
2.72222	30.2	21.9888
2.72361	30.2	21.9531
2.725	30.1	22.0616
2.72639	30.2	22.041
2.72778	30.2	22.0676
2.72917	30.2	22.0037
2.73056	30.2	22.0941
2.73194	30.2	22.1266
2.73333	30.2	22.0175
2.73472	30.2	21.9876
2.73611	30.2	21.9814
2.7375	30.3	22.022
2.73889	30.2	22.0089
2.74028	30.3	22.0962
2.74167	30.3	21.9754
2.74306	30.2	21.9927
2.74444	30.2	22.0089
2.74583	30.1	22.0793
2.74722	30.2	22.0488
2.74861	30.2	21.9758
2.75	30.3	22.0875
2.75139	30.3	22.0347
2.75278	30.2	22.0513
2.75417	30.2	22.1857
2.75556	30.3	22.1143
2.75694	30.1	22.2798
2.75833	30.2	22.2841
2.75972	30.2	22.1477
2.76111	30.2	22.0911
2.7625	30.2	22.2019
2.76389	30.1	22.2313
2.76528	30.2	22.1677
2.76667	30.2	22.1048
2.76806	30.2	22.185
2.76944	30.3	21.9923
2.77083	30.3	22.0305
2.77222	30.2	21.9803
2.77361	30.1	21.977
[truncated: 19,603 more rows]

[truncated: 9 more sheets: Fig. 3e, Fig. 3f, Fig. 4b, Fig. 4c, Fig. 4d, Fig. 4e, Fig. 5a, Fig. 5c, Fig. 5d]
